# Supplementary material for: Crystal structure of anagyrine perchlorate
Source: Acta Crystallogr E Crystallogr Commun. 2015 Apr 25;71(Pt 5):o343–4. doi: 10.1107/S2056989015007781 (PMC4420039; doi:10.1107/S2056989015007781)
Supplement: Supplementary file 1 [file e-71-0o343-sup1.cif]

##############################################################################
#                                                                            #
# This CIF contains the data in a paper accepted for publication in          #
# Acta Crystallographica Section E. It conforms to the requirements of       #
# Notes for Authors for Acta Crystallographica Section E, and has been       #
# peer reviewed under the auspices of the IUCr Commission on Journals.       #
#                                                                            #
# Full details of the Crystallographic Information File format               #
# are given in the paper "The Crystallographic Information File (CIF):       #
# a New Standard Archive File for Crystallography" by S. R. Hall, F. H.      #
# Allen and I. D. Brown [Acta Cryst. (1991), A47, 655-685].                  #
#                                                                            #
# The current version of the core CIF dictionary is obtainable from          #
# ftp://ftp.iucr.org/pub/cif_core.dic.                                       #
#                                                                            #
# Software is freely available for graphical display of the structure(s)     #
# in this CIF. For information consult the CIF software page                 #
# http://www.iucr.org/resources/cif/software.                                #
#                                                                            #
# This file may be used for bona fide research purposes within the           #
# scientific community so long as proper attribution is given to the journal # 
# article from which it was obtained.                                        #
#                                                                            #
##############################################################################
data_I
_database_code_depnum_ccdc_archive 'CCDC 1060546'
_audit_creation_method     SHELXL-97
_chemical_name_systematic
;
Anagyrine perchlorate
;
_chemical_name_common     ?
_chemical_formula_moiety     'C15 H21 N2 O +, Cl O4 -'
_chemical_formula_sum     'C15 H21 Cl N2 O5'
_chemical_formula_iupac     'C15 H21 N2 O +, Cl O4 -'
_chemical_formula_weight     344.79
_chemical_melting_point     588(2)
_symmetry_cell_setting     monoclinic
_symmetry_space_group_name_H-M     'P 21'
_symmetry_space_group_name_Hall     'P 2yb'
loop_
    _symmetry_equiv_pos_as_xyz
    'x, y, z'
    '-x, y+1/2, -z'
_cell_length_a     7.3550(3)
_cell_length_b     32.9820(10)
_cell_length_c     12.8849(4)
_cell_angle_alpha     90.00
_cell_angle_beta     90.709(3)
_cell_angle_gamma     90.00
_cell_volume     3125.41(19)
_cell_formula_units_Z     8
_cell_measurement_reflns_used     6414
_cell_measurement_theta_min     3.67
_cell_measurement_theta_max     74.96
_cell_measurement_temperature     290(2)
_exptl_crystal_description     prism
_exptl_crystal_colour     colourless
_exptl_crystal_size_max     0.65
_exptl_crystal_size_mid     0.15
_exptl_crystal_size_min     0.04
_exptl_crystal_density_diffrn     1.465
_exptl_crystal_density_meas     ?
_exptl_crystal_density_method     'not measured'
_exptl_crystal_F_000     1456
_exptl_absorpt_coefficient_mu     2.424
_exptl_absorpt_correction_type     multi-scan
_exptl_absorpt_process_details
;
(CrysAlis PRO; Oxford Diffraction, 2009)
;
_exptl_absorpt_correction_T_min     0.65055
_exptl_absorpt_correction_T_max     1.00000
_exptl_special_details     ?
_diffrn_ambient_temperature     290(2)
_diffrn_radiation_type     CuK\a
_diffrn_radiation_wavelength     1.54184
_diffrn_radiation_source     'Enhance (Cu) X-ray Source'
_diffrn_radiation_monochromator     graphite
_diffrn_measurement_device_type     'Oxford Diffraction Xcalibur Ruby'
_diffrn_measurement_method     '\w scans'
_diffrn_detector_area_resol_mean     10.2576
_diffrn_reflns_number     53652
_diffrn_reflns_av_R_equivalents     0.1050
_diffrn_reflns_av_sigmaI/netI     0.0892
_diffrn_reflns_theta_min     3.43
_diffrn_reflns_theta_max     77.50
_diffrn_reflns_theta_full     77.51
_diffrn_measured_fraction_theta_max     0.977
_diffrn_measured_fraction_theta_full     0.976
_diffrn_reflns_limit_h_min     -9
_diffrn_reflns_limit_h_max     8
_diffrn_reflns_limit_k_min     -41
_diffrn_reflns_limit_k_max     41
_diffrn_reflns_limit_l_min     -16
_diffrn_reflns_limit_l_max     16
_diffrn_standards_number     ?
_diffrn_standards_interval_count     ?
_diffrn_standards_interval_time     ?
_diffrn_standards_decay_%     ?
_refine_special_details
;
Refinement of <i>F</i>^2^ against ALL reflections. The weighted <i>R</i>-factor
<i>wR</i> and goodness of fit <i>S</i> are based on <i>F</i>^2^, conventional
<i>R</i>-factors <i>R</i> are based on <i>F</i>, with <i>F</i> set to zero for
negative <i>F</i>^2^. The threshold expression of <i>F</i>^2^ >
\s(<i>F</i>^2^) is used only for calculating <i>R</i>-factors(gt) <i>etc</i>.
and is not relevant to the choice of reflections for refinement.
<i>R</i>-factors based on <i>F</i>^2^ are statistically about twice as large
as those based on <i>F</i>, and <i>R</i>- factors based on ALL data will be
even larger.
;
_reflns_number_total     12780
_reflns_number_gt     9677
_reflns_threshold_expression     I>2\s(I)
_refine_ls_structure_factor_coef     Fsqd
_refine_ls_matrix_type     full
_refine_ls_R_factor_all     0.0896
_refine_ls_R_factor_gt     0.0644
_refine_ls_wR_factor_gt     0.1560
_refine_ls_wR_factor_ref     0.1892
_refine_ls_goodness_of_fit_ref     1.020
_refine_ls_restrained_S_all     1.020
_refine_ls_number_reflns     12780
_refine_ls_number_parameters     846
_refine_ls_number_restraints     1
_refine_ls_hydrogen_treatment     mixed
_refine_ls_weighting_scheme     calc
_refine_ls_weighting_details
         'calc w=1/[\s^2^(Fo^2^)+(0.0663P)^2^+0.7864P] where P=(Fo^2^+2Fc^2^)/3'
_atom_sites_solution_hydrogens     geom
_atom_sites_solution_primary     direct
_atom_sites_solution_secondary     difmap
_refine_ls_shift/su_max     0.005
_refine_ls_shift/su_mean     0.000
_refine_diff_density_max     0.599
_refine_diff_density_min     -0.369
_refine_ls_extinction_method     SHELXL
_refine_ls_extinction_coef     0.00064(10)
_refine_ls_extinction_expression
                                  'Fc^*^=kFc[1+0.001xFc^2^\l^3^/sin(2\q)]^-1/4^'
_refine_ls_abs_structure_details
;
Flack <i>x</i> determined using 3107 quotients
  [(<i>I</i>^+^)-(<i>I</i>^-^)]/[(<i>I</i>^+^)+(<i>I</i>^-^)]
(Parsons <i>et al.</i>,  2013)
;
_refine_ls_abs_structure_Flack     -0.024(12)
loop_
    _atom_type_symbol
    _atom_type_description
    _atom_type_scat_dispersion_real
    _atom_type_scat_dispersion_imag
    _atom_type_scat_source
    'C' 'C' 0.0181 0.0091
                         'International Tables Vol C Tables 4.2.6.8 and 6.1.1.4'
    'H' 'H' 0.0000 0.0000
                         'International Tables Vol C Tables 4.2.6.8 and 6.1.1.4'
    'N' 'N' 0.0311 0.0180
                         'International Tables Vol C Tables 4.2.6.8 and 6.1.1.4'
    'O' 'O' 0.0492 0.0322
                         'International Tables Vol C Tables 4.2.6.8 and 6.1.1.4'
    'Cl' 'Cl' 0.3639 0.7018
                         'International Tables Vol C Tables 4.2.6.8 and 6.1.1.4'
_computing_data_collection
;
CrysAlis PRO (Oxford Diffraction, 2009)
;
_computing_cell_refinement
;
CrysAlis PRO (Oxford Diffraction, 2009)
;
_computing_data_reduction
;
CrysAlis PRO (Oxford Diffraction, 2009)
;
_computing_structure_solution
;
SHELXS97 (Sheldrick, 2008)
;
_computing_structure_refinement
;
SHELXL97 (Sheldrick, 2008)
;
_computing_molecular_graphics
;
XP in SHELXTL (Sheldrick, 2008)
;
_computing_publication_material
;
publCIF (Westrip, 2010)
;
loop_
    _atom_site_type_symbol
    _atom_site_label
    _atom_site_fract_x
    _atom_site_fract_y
    _atom_site_fract_z
    _atom_site_U_iso_or_equiv
    _atom_site_adp_type
    _atom_site_calc_flag
    _atom_site_refinement_flags
    _atom_site_occupancy
    _atom_site_symmetry_multiplicity
    _atom_site_disorder_assembly
    _atom_site_disorder_group
    O O1A 0.4133(6) 0.31408(11) 0.7883(3) 0.0586(9) Uani d . 1 1 . .
    N N1A 0.5187(5) 0.35415(11) 0.9204(3) 0.0447(8) Uani d . 1 1 . .
    N N2A 0.2907(6) 0.38902(11) 1.1098(3) 0.0460(8) Uani d . 1 1 . .
    C C1A 0.4817(7) 0.34744(15) 0.8144(4) 0.0485(10) Uani d . 1 1 . .
    C C2A 0.5292(7) 0.37879(17) 0.7450(4) 0.0576(12) Uani d . 1 1 . .
    H H2A 0.5092 0.3752 0.6741 0.069 Uiso calc R 1 1 . .
    C C3A 0.6032(8) 0.41377(17) 0.7797(4) 0.0593(12) Uani d . 1 1 . .
    H H3A 0.6344 0.4340 0.7328 0.071 Uiso calc R 1 1 . .
    C C4A 0.6333(8) 0.41978(15) 0.8873(4) 0.0569(12) Uani d . 1 1 . .
    H H4A 0.6803 0.4443 0.9111 0.068 Uiso calc R 1 1 . .
    C C5A 0.5937(6) 0.38989(14) 0.9558(4) 0.0468(9) Uani d . 1 1 . .
    C C6A 0.6195(7) 0.39559(14) 1.0709(4) 0.0509(10) Uani d . 1 1 . .
    H H6A 0.7237 0.4136 1.0823 0.061 Uiso calc R 1 1 . .
    C C7A 0.6605(8) 0.35544(16) 1.1242(4) 0.0585(12) Uani d . 1 1 . .
    H H7A 0.6815 0.3595 1.1979 0.070 Uiso calc R 1 1 . .
    H H7B 0.7678 0.3430 1.0948 0.070 Uiso calc R 1 1 . .
    C C8A 0.4945(7) 0.32869(14) 1.1059(4) 0.0495(10) Uani d . 1 1 . .
    H H8A 0.5179 0.3029 1.1412 0.059 Uiso calc R 1 1 . .
    C C9A 0.4759(7) 0.31962(13) 0.9901(4) 0.0500(10) Uani d . 1 1 . .
    H H9A 0.5558 0.2972 0.9735 0.060 Uiso calc R 1 1 . .
    H H9B 0.3522 0.3109 0.9757 0.060 Uiso calc R 1 1 . .
    C C10A 0.3225(8) 0.34697(14) 1.1534(4) 0.0525(11) Uani d . 1 1 . .
    H H10A 0.2194 0.3300 1.1316 0.063 Uiso calc R 1 1 . .
    C C11A 0.3270(10) 0.34759(18) 1.2714(4) 0.0660(14) Uani d . 1 1 . .
    H H11A 0.4344 0.3621 1.2953 0.079 Uiso calc R 1 1 . .
    H H11B 0.3345 0.3200 1.2973 0.079 Uiso calc R 1 1 . .
    C C12A 0.1551(12) 0.3683(2) 1.3153(5) 0.0811(19) Uani d . 1 1 . .
    H H12A 0.0493 0.3519 1.2989 0.097 Uiso calc R 1 1 . .
    H H12B 0.1663 0.3701 1.3903 0.097 Uiso calc R 1 1 . .
    C C13A 0.1284(10) 0.41028(19) 1.2713(4) 0.0677(14) Uani d . 1 1 . .
    H H13A 0.0151 0.4215 1.2962 0.081 Uiso calc R 1 1 . .
    H H13B 0.2268 0.4277 1.2946 0.081 Uiso calc R 1 1 . .
    C C14A 0.1239(7) 0.40890(16) 1.1549(4) 0.0548(11) Uani d . 1 1 . .
    H H14A 0.1141 0.4363 1.1283 0.066 Uiso calc R 1 1 . .
    H H14B 0.0167 0.3941 1.1321 0.066 Uiso calc R 1 1 . .
    C C15A 0.4529(7) 0.41532(14) 1.1185(3) 0.0479(10) Uani d . 1 1 . .
    H H15A 0.4777 0.4211 1.1911 0.057 Uiso calc R 1 1 . .
    H H15B 0.4285 0.4409 1.0836 0.057 Uiso calc R 1 1 . .
    O O1B 0.0848(6) 0.36310(12) 0.9439(3) 0.0591(9) Uani d . 1 1 . .
    N N1B 0.0180(6) 0.34775(12) 0.7754(3) 0.0464(8) Uani d . 1 1 . .
    N N2B 0.2143(5) 0.28075(11) 0.6285(3) 0.0428(8) Uani d . 1 1 . .
    C C1B 0.0737(7) 0.37526(15) 0.8519(4) 0.0498(10) Uani d . 1 1 . .
    C C2B 0.1114(8) 0.41506(17) 0.8180(5) 0.0633(13) Uani d . 1 1 . .
    H H2C 0.1467 0.4345 0.8664 0.076 Uiso calc R 1 1 . .
    C C3B 0.0975(9) 0.42544(18) 0.7174(5) 0.0682(14) Uani d . 1 1 . .
    H H3C 0.1227 0.4519 0.6974 0.082 Uiso calc R 1 1 . .
    C C4B 0.0450(9) 0.39665(17) 0.6415(5) 0.0648(14) Uani d . 1 1 . .
    H H4C 0.0387 0.4038 0.5717 0.078 Uiso calc R 1 1 . .
    C C5B 0.0042(8) 0.35841(16) 0.6721(4) 0.0538(11) Uani d . 1 1 . .
    C C6B -0.0512(8) 0.32671(17) 0.5943(4) 0.0559(12) Uani d . 1 1 . .
    H H6C -0.1171 0.3400 0.5372 0.067 Uiso calc R 1 1 . .
    C C7B -0.1758(8) 0.2952(2) 0.6424(4) 0.0640(14) Uani d . 1 1 . .
    H H7C -0.2846 0.3081 0.6686 0.077 Uiso calc R 1 1 . .
    H H7D -0.2117 0.2752 0.5910 0.077 Uiso calc R 1 1 . .
    C C8B -0.0701(7) 0.27531(16) 0.7304(4) 0.0546(11) Uani d . 1 1 . .
    H H8C -0.1510 0.2552 0.7614 0.066 Uiso calc R 1 1 . .
    C C9B -0.0252(7) 0.30642(15) 0.8148(4) 0.0501(10) Uani d . 1 1 . .
    H H9C -0.1278 0.3084 0.8611 0.060 Uiso calc R 1 1 . .
    H H9D 0.0780 0.2966 0.8552 0.060 Uiso calc R 1 1 . .
    C C10B 0.0950(7) 0.25221(14) 0.6903(4) 0.0495(10) Uani d . 1 1 . .
    H H10C 0.1657 0.2427 0.7505 0.059 Uiso calc R 1 1 . .
    C C11B 0.0438(9) 0.21524(18) 0.6244(5) 0.0679(15) Uani d . 1 1 . .
    H H11C -0.0204 0.1959 0.6673 0.082 Uiso calc R 1 1 . .
    H H11D -0.0384 0.2237 0.5691 0.082 Uiso calc R 1 1 . .
    C C12B 0.2083(10) 0.19436(17) 0.5769(5) 0.0711(16) Uani d . 1 1 . .
    H H12C 0.2831 0.1827 0.6318 0.085 Uiso calc R 1 1 . .
    H H12D 0.1673 0.1725 0.5321 0.085 Uiso calc R 1 1 . .
    C C13B 0.3193(9) 0.22340(17) 0.5158(5) 0.0653(14) Uani d . 1 1 . .
    H H13C 0.2485 0.2332 0.4570 0.078 Uiso calc R 1 1 . .
    H H13D 0.4260 0.2097 0.4896 0.078 Uiso calc R 1 1 . .
    C C14B 0.3771(7) 0.25872(16) 0.5831(4) 0.0561(11) Uani d . 1 1 . .
    H H14C 0.4473 0.2776 0.5420 0.067 Uiso calc R 1 1 . .
    H H14D 0.4546 0.2489 0.6391 0.067 Uiso calc R 1 1 . .
    C C15B 0.1168(8) 0.30531(15) 0.5495(3) 0.0543(11) Uani d . 1 1 . .
    H H15C 0.0787 0.2879 0.4927 0.065 Uiso calc R 1 1 . .
    H H15D 0.1991 0.3255 0.5221 0.065 Uiso calc R 1 1 . .
    O O1C 0.8812(5) 0.12630(11) 0.2909(3) 0.0560(8) Uani d . 1 1 . .
    N N1C 0.7799(5) 0.08624(11) 0.4217(3) 0.0433(7) Uani d . 1 1 . .
    N N2C 1.0207(6) 0.05052(11) 0.6095(3) 0.0456(8) Uani d . 1 1 . .
    C C1C 0.8095(6) 0.09375(14) 0.3167(3) 0.0453(9) Uani d . 1 1 . .
    C C2C 0.7495(7) 0.06292(16) 0.2460(4) 0.0514(10) Uani d . 1 1 . .
    H H2E 0.7659 0.0666 0.1752 0.062 Uiso calc R 1 1 . .
    C C3C 0.6694(8) 0.02861(16) 0.2800(4) 0.0574(12) Uani d . 1 1 . .
    H H3E 0.6292 0.0093 0.2324 0.069 Uiso calc R 1 1 . .
    C C4C 0.6467(8) 0.02195(15) 0.3858(4) 0.0550(11) Uani d . 1 1 . .
    H H4E 0.5940 -0.0020 0.4085 0.066 Uiso calc R 1 1 . .
    C C5C 0.7012(6) 0.05031(13) 0.4561(4) 0.0449(9) Uani d . 1 1 . .
    C C6C 0.6872(7) 0.04424(14) 0.5715(4) 0.0498(10) Uani d . 1 1 . .
    H H6E 0.5835 0.0263 0.5838 0.060 Uiso calc R 1 1 . .
    C C7C 0.6506(8) 0.08412(16) 0.6271(4) 0.0561(11) Uani d . 1 1 . .
    H H7E 0.5412 0.0968 0.5996 0.067 Uiso calc R 1 1 . .
    H H7F 0.6354 0.0795 0.7009 0.067 Uiso calc R 1 1 . .
    C C8C 0.8144(8) 0.11066(13) 0.6082(4) 0.0508(11) Uani d . 1 1 . .
    H H8E 0.7927 0.1364 0.6441 0.061 Uiso calc R 1 1 . .
    C C9C 0.8253(8) 0.12038(13) 0.4926(4) 0.0500(10) Uani d . 1 1 . .
    H H9E 0.7433 0.1427 0.4774 0.060 Uiso calc R 1 1 . .
    H H9F 0.9476 0.1295 0.4778 0.060 Uiso calc R 1 1 . .
    C C10C 0.9917(7) 0.09288(14) 0.6542(4) 0.0509(10) Uani d . 1 1 . .
    H H10E 1.0924 0.1100 0.6312 0.061 Uiso calc R 1 1 . .
    C C11C 0.9978(10) 0.09176(17) 0.7727(4) 0.0647(14) Uani d . 1 1 . .
    H H11E 0.9915 0.1193 0.7989 0.078 Uiso calc R 1 1 . .
    H H11F 0.8920 0.0773 0.7973 0.078 Uiso calc R 1 1 . .
    C C12C 1.1679(11) 0.0716(2) 0.8160(5) 0.0760(17) Uani d . 1 1 . .
    H H12E 1.2733 0.0879 0.7989 0.091 Uiso calc R 1 1 . .
    H H12F 1.1605 0.0701 0.8910 0.091 Uiso calc R 1 1 . .
    C C13C 1.1914(10) 0.0292(2) 0.7725(4) 0.0715(15) Uani d . 1 1 . .
    H H13E 1.0937 0.0119 0.7962 0.086 Uiso calc R 1 1 . .
    H H13F 1.3057 0.0178 0.7970 0.086 Uiso calc R 1 1 . .
    C C14C 1.1893(8) 0.03078(18) 0.6545(4) 0.0598(12) Uani d . 1 1 . .
    H H14E 1.2953 0.0457 0.6316 0.072 Uiso calc R 1 1 . .
    H H14F 1.1983 0.0034 0.6277 0.072 Uiso calc R 1 1 . .
    C C15C 0.8559(7) 0.02379(14) 0.6161(3) 0.0489(10) Uani d . 1 1 . .
    H H15E 0.8351 0.0168 0.6881 0.059 Uiso calc R 1 1 . .
    H H15F 0.8781 -0.0012 0.5785 0.059 Uiso calc R 1 1 . .
    O O1D 0.2197(6) 0.07898(11) 0.4471(3) 0.0569(8) Uani d . 1 1 . .
    N N1D 0.2731(5) 0.09373(11) 0.2775(3) 0.0424(7) Uani d . 1 1 . .
    N N2D 0.0690(5) 0.16005(10) 0.1287(3) 0.0403(7) Uani d . 1 1 . .
    C C1D 0.2222(7) 0.06657(14) 0.3553(3) 0.0464(10) Uani d . 1 1 . .
    C C2D 0.1765(7) 0.02692(15) 0.3226(4) 0.0546(11) Uani d . 1 1 . .
    H H2G 0.1471 0.0074 0.3718 0.065 Uiso calc R 1 1 . .
    C C3D 0.1750(8) 0.01683(15) 0.2199(4) 0.0569(12) Uani d . 1 1 . .
    H H3G 0.1380 -0.0090 0.1996 0.068 Uiso calc R 1 1 . .
    C C4D 0.2279(8) 0.04458(15) 0.1455(4) 0.0540(11) Uani d . 1 1 . .
    H H4G 0.2302 0.0371 0.0759 0.065 Uiso calc R 1 1 . .
    C C5D 0.2762(7) 0.08259(14) 0.1743(3) 0.0461(9) Uani d . 1 1 . .
    C C6D 0.3330(7) 0.11426(15) 0.0955(3) 0.0492(10) Uani d . 1 1 . .
    H H6G 0.3962 0.1004 0.0391 0.059 Uiso calc R 1 1 . .
    C C7D 0.4602(7) 0.14484(17) 0.1420(4) 0.0554(12) Uani d . 1 1 . .
    H H7G 0.4957 0.1644 0.0900 0.066 Uiso calc R 1 1 . .
    H H7H 0.5688 0.1315 0.1685 0.066 Uiso calc R 1 1 . .
    C C8D 0.3609(7) 0.16602(14) 0.2301(4) 0.0508(10) Uani d . 1 1 . .
    H H8G 0.4437 0.1863 0.2599 0.061 Uiso calc R 1 1 . .
    C C9D 0.3199(7) 0.13482(14) 0.3155(3) 0.0480(10) Uani d . 1 1 . .
    H H9G 0.4254 0.1328 0.3611 0.058 Uiso calc R 1 1 . .
    H H9H 0.2198 0.1449 0.3565 0.058 Uiso calc R 1 1 . .
    C C10D 0.1933(7) 0.18822(13) 0.1895(3) 0.0474(10) Uani d . 1 1 . .
    H H10G 0.1259 0.1980 0.2496 0.057 Uiso calc R 1 1 . .
    C C11D 0.2425(9) 0.22534(15) 0.1232(5) 0.0623(14) Uani d . 1 1 . .
    H H11G 0.3119 0.2443 0.1656 0.075 Uiso calc R 1 1 . .
    H H11H 0.3192 0.2167 0.0667 0.075 Uiso calc R 1 1 . .
    C C12D 0.0761(9) 0.24698(16) 0.0785(5) 0.0662(14) Uani d . 1 1 . .
    H H12G 0.0047 0.2582 0.1344 0.079 Uiso calc R 1 1 . .
    H H12H 0.1144 0.2692 0.0344 0.079 Uiso calc R 1 1 . .
    C C13D -0.0384(9) 0.21742(18) 0.0160(5) 0.0664(14) Uani d . 1 1 . .
    H H13G 0.0306 0.2077 -0.0427 0.080 Uiso calc R 1 1 . .
    H H13H -0.1460 0.2311 -0.0106 0.080 Uiso calc R 1 1 . .
    C C14D -0.0952(7) 0.18134(16) 0.0832(4) 0.0540(11) Uani d . 1 1 . .
    H H14G -0.1719 0.1908 0.1389 0.065 Uiso calc R 1 1 . .
    H H14H -0.1652 0.1624 0.0414 0.065 Uiso calc R 1 1 . .
    C C15D 0.1650(7) 0.13525(14) 0.0495(3) 0.0498(10) Uani d . 1 1 . .
    H H15G 0.2014 0.1526 -0.0073 0.060 Uiso calc R 1 1 . .
    H H15H 0.0822 0.1149 0.0218 0.060 Uiso calc R 1 1 . .
    Cl Cl1 0.5283(2) 0.18310(5) 0.83543(11) 0.0683(3) Uani d . 1 1 . .
    O O11 0.3429(11) 0.1756(3) 0.8283(6) 0.150(4) Uani d . 1 1 . .
    O O12 0.5416(16) 0.2170(3) 0.8995(9) 0.181(5) Uani d . 1 1 . .
    O O13 0.6026(10) 0.1909(2) 0.7395(5) 0.120(2) Uani d . 1 1 . .
    O O14 0.6176(15) 0.1521(3) 0.8875(7) 0.161(4) Uani d . 1 1 . .
    Cl Cl2 0.6107(3) 0.42676(4) 0.45172(10) 0.0705(4) Uani d . 1 1 . .
    O O21 0.452(2) 0.4201(8) 0.4894(10) 0.355(15) Uani d . 1 1 . .
    O O22 0.590(2) 0.4423(4) 0.3594(7) 0.244(8) Uani d . 1 1 . .
    O O23 0.670(2) 0.3903(3) 0.4433(15) 0.298(11) Uani d . 1 1 . .
    O O24 0.7186(14) 0.4502(2) 0.5180(6) 0.153(4) Uani d . 1 1 . .
    Cl Cl3 0.7597(2) 0.25649(4) 0.33650(10) 0.0654(3) Uani d . 1 1 . .
    O O31 0.6728(15) 0.2873(3) 0.3883(7) 0.167(4) Uani d . 1 1 . .
    O O32 0.7512(19) 0.2224(3) 0.3989(9) 0.195(5) Uani d . 1 1 . .
    O O33 0.6803(8) 0.24878(19) 0.2401(4) 0.1007(18) Uani d . 1 1 . .
    O O34 0.9439(11) 0.2649(4) 0.3267(6) 0.182(5) Uani d . 1 1 . .
    Cl Cl4 0.7284(3) 0.02077(4) 0.96609(10) 0.0700(4) Uani d . 1 1 . .
    O O41 0.8759(18) -0.0026(3) 1.0007(9) 0.196(6) Uani d . 1 1 . .
    O O42 0.5883(17) 0.0062(4) 1.0232(7) 0.198(6) Uani d . 1 1 . .
    O O43 0.7115(10) 0.01230(17) 0.8606(3) 0.0973(18) Uani d . 1 1 . .
    O O44 0.7781(14) 0.06101(17) 0.9878(4) 0.135(3) Uani d . 1 1 . .
    H H2AN 0.259(8) 0.3892(17) 1.032(4) 0.051(14) Uiso d . 1 1 . .
    H H2CN 0.264(9) 0.2945(18) 0.668(5) 0.052(15) Uiso d . 1 1 . .
    H H2EN 1.034(13) 0.055(3) 0.541(7) 0.11(3) Uiso d . 1 1 . .
    H H2GN 0.015(7) 0.1414(16) 0.187(4) 0.043(13) Uiso d . 1 1 . .
loop_
    _atom_site_aniso_label
    _atom_site_aniso_U_11
    _atom_site_aniso_U_22
    _atom_site_aniso_U_33
    _atom_site_aniso_U_12
    _atom_site_aniso_U_13
    _atom_site_aniso_U_23
    O1A 0.060(2) 0.0617(19) 0.0538(19) -0.0031(16) -0.0063(16) -0.0159(15)
    N1A 0.040(2) 0.0453(17) 0.0491(19) -0.0026(15) 0.0007(15) -0.0076(14)
    N2A 0.050(2) 0.0452(17) 0.0423(18) -0.0046(16) -0.0050(16) 0.0012(14)
    C1A 0.038(2) 0.055(2) 0.053(2) 0.0049(19) -0.0001(18) -0.0126(19)
    C2A 0.048(3) 0.074(3) 0.051(3) 0.010(2) 0.007(2) -0.002(2)
    C3A 0.058(3) 0.062(3) 0.059(3) 0.001(2) 0.015(2) 0.006(2)
    C4A 0.058(3) 0.055(3) 0.058(3) -0.010(2) 0.013(2) -0.002(2)
    C5A 0.040(2) 0.045(2) 0.055(2) -0.0056(18) 0.0040(18) -0.0063(18)
    C6A 0.045(3) 0.052(2) 0.056(3) -0.0108(19) -0.0066(19) -0.0060(19)
    C7A 0.053(3) 0.062(3) 0.061(3) 0.003(2) -0.017(2) -0.001(2)
    C8A 0.051(3) 0.045(2) 0.053(2) -0.0014(18) -0.008(2) 0.0045(17)
    C9A 0.054(3) 0.044(2) 0.052(2) 0.0011(19) -0.002(2) -0.0052(17)
    C10A 0.061(3) 0.046(2) 0.051(2) -0.014(2) -0.008(2) 0.0050(18)
    C11A 0.090(4) 0.062(3) 0.045(3) -0.007(3) -0.003(3) 0.014(2)
    C12A 0.107(6) 0.081(4) 0.055(3) -0.011(4) 0.023(3) 0.011(3)
    C13A 0.076(4) 0.071(3) 0.057(3) 0.003(3) 0.016(3) -0.007(2)
    C14A 0.054(3) 0.059(3) 0.051(2) -0.003(2) 0.006(2) -0.001(2)
    C15A 0.051(3) 0.047(2) 0.045(2) -0.0101(19) -0.0018(18) -0.0063(16)
    O1B 0.061(2) 0.070(2) 0.0461(18) 0.0027(17) -0.0119(15) -0.0126(15)
    N1B 0.044(2) 0.0549(19) 0.0403(18) 0.0049(16) -0.0033(15) -0.0072(15)
    N2B 0.045(2) 0.0442(17) 0.0396(17) -0.0071(15) -0.0041(15) -0.0049(14)
    C1B 0.039(2) 0.060(2) 0.050(2) 0.0102(19) -0.0046(18) -0.0109(19)
    C2B 0.053(3) 0.055(3) 0.081(4) 0.003(2) -0.001(3) -0.018(2)
    C3B 0.060(4) 0.056(3) 0.088(4) 0.005(2) 0.011(3) 0.009(3)
    C4B 0.072(4) 0.064(3) 0.058(3) 0.020(3) 0.001(3) 0.007(2)
    C5B 0.056(3) 0.063(3) 0.042(2) 0.011(2) -0.002(2) 0.0016(19)
    C6B 0.056(3) 0.071(3) 0.041(2) 0.013(2) -0.013(2) -0.005(2)
    C7B 0.039(3) 0.090(4) 0.063(3) -0.001(2) -0.001(2) -0.027(3)
    C8B 0.052(3) 0.062(3) 0.051(2) -0.018(2) 0.007(2) -0.010(2)
    C9B 0.050(3) 0.060(3) 0.040(2) -0.006(2) 0.0037(18) -0.0037(18)
    C10B 0.053(3) 0.047(2) 0.049(2) -0.0091(19) 0.0043(19) -0.0035(17)
    C11B 0.067(4) 0.062(3) 0.076(4) -0.025(3) 0.008(3) -0.015(3)
    C12B 0.083(4) 0.055(3) 0.075(4) -0.005(3) -0.004(3) -0.026(3)
    C13B 0.061(3) 0.062(3) 0.073(3) -0.001(2) 0.003(3) -0.025(3)
    C14B 0.050(3) 0.057(3) 0.062(3) 0.006(2) -0.003(2) -0.013(2)
    C15B 0.067(3) 0.061(3) 0.035(2) 0.001(2) 0.002(2) 0.0004(18)
    O1C 0.057(2) 0.0607(19) 0.0500(17) -0.0013(16) 0.0074(15) 0.0148(14)
    N1C 0.043(2) 0.0449(17) 0.0420(18) -0.0007(15) 0.0033(14) 0.0020(14)
    N2C 0.053(2) 0.0494(19) 0.0346(17) -0.0036(16) 0.0057(15) 0.0040(14)
    C1C 0.041(2) 0.054(2) 0.041(2) 0.0054(19) -0.0002(17) 0.0071(17)
    C2C 0.046(3) 0.067(3) 0.041(2) 0.007(2) -0.0032(18) -0.0056(19)
    C3C 0.056(3) 0.059(3) 0.056(3) 0.009(2) -0.010(2) -0.014(2)
    C4C 0.057(3) 0.048(2) 0.061(3) -0.007(2) 0.000(2) -0.007(2)
    C5C 0.036(2) 0.050(2) 0.049(2) -0.0040(17) 0.0008(17) 0.0022(17)
    C6C 0.051(3) 0.048(2) 0.050(2) -0.0107(19) 0.013(2) 0.0030(18)
    C7C 0.054(3) 0.063(3) 0.052(3) -0.004(2) 0.014(2) 0.001(2)
    C8C 0.061(3) 0.042(2) 0.050(2) -0.0019(19) 0.011(2) -0.0077(17)
    C9C 0.059(3) 0.045(2) 0.047(2) -0.0036(19) -0.001(2) 0.0022(17)
    C10C 0.060(3) 0.050(2) 0.043(2) -0.011(2) 0.0060(19) 0.0022(17)
    C11C 0.092(4) 0.061(3) 0.042(2) -0.005(3) 0.003(2) -0.007(2)
    C12C 0.089(5) 0.088(4) 0.050(3) -0.013(4) -0.013(3) -0.002(3)
    C13C 0.077(4) 0.087(4) 0.050(3) 0.004(3) -0.004(3) 0.011(3)
    C14C 0.057(3) 0.068(3) 0.055(3) 0.009(2) 0.004(2) 0.011(2)
    C15C 0.057(3) 0.046(2) 0.044(2) -0.004(2) 0.0043(19) 0.0037(17)
    O1D 0.066(2) 0.0650(19) 0.0397(16) 0.0003(17) 0.0116(15) 0.0094(14)
    N1D 0.042(2) 0.0485(17) 0.0369(16) 0.0005(15) 0.0040(14) 0.0026(13)
    N2D 0.0384(19) 0.0408(16) 0.0419(17) -0.0041(14) 0.0030(14) 0.0061(13)
    C1D 0.046(3) 0.053(2) 0.041(2) 0.0062(19) 0.0088(17) 0.0103(17)
    C2D 0.051(3) 0.051(2) 0.061(3) 0.004(2) 0.005(2) 0.011(2)
    C3D 0.062(3) 0.044(2) 0.065(3) 0.006(2) 0.007(2) 0.000(2)
    C4D 0.060(3) 0.056(2) 0.045(2) 0.010(2) 0.003(2) -0.0046(19)
    C5D 0.045(2) 0.055(2) 0.038(2) 0.0077(19) 0.0029(17) 0.0017(17)
    C6D 0.051(3) 0.060(2) 0.0372(19) 0.002(2) 0.0140(18) 0.0031(17)
    C7D 0.031(2) 0.075(3) 0.059(3) -0.007(2) 0.0002(19) 0.028(2)
    C8D 0.047(3) 0.053(2) 0.051(2) -0.0144(19) -0.0042(19) 0.0082(19)
    C9D 0.049(3) 0.058(2) 0.037(2) -0.006(2) -0.0053(17) 0.0024(17)
    C10D 0.057(3) 0.042(2) 0.043(2) -0.0100(19) 0.0025(18) 0.0010(16)
    C11D 0.073(4) 0.049(2) 0.065(3) -0.018(2) -0.008(3) 0.014(2)
    C12D 0.080(4) 0.047(2) 0.071(3) -0.008(2) 0.004(3) 0.016(2)
    C13D 0.067(4) 0.068(3) 0.065(3) -0.002(3) -0.006(3) 0.025(3)
    C14D 0.047(3) 0.056(2) 0.059(3) -0.001(2) 0.002(2) 0.018(2)
    C15D 0.059(3) 0.056(2) 0.0351(19) 0.004(2) 0.0044(18) 0.0027(17)
    Cl1 0.0701(9) 0.0747(8) 0.0602(7) -0.0005(7) 0.0010(6) 0.0107(6)
    O11 0.099(5) 0.237(10) 0.114(5) -0.075(6) 0.002(4) 0.053(6)
    O12 0.197(11) 0.136(7) 0.211(10) 0.006(7) 0.029(8) -0.090(7)
    O13 0.106(5) 0.149(6) 0.105(4) 0.017(4) 0.039(4) 0.050(4)
    O14 0.202(10) 0.155(7) 0.124(6) 0.066(7) -0.028(6) 0.041(5)
    Cl2 0.1003(12) 0.0585(6) 0.0522(6) 0.0064(7) -0.0139(7) -0.0059(5)
    O21 0.232(16) 0.68(4) 0.151(10) -0.22(2) 0.081(10) -0.093(17)
    O22 0.350(16) 0.269(13) 0.110(6) -0.210(13) -0.120(8) 0.074(7)
    O23 0.331(19) 0.117(7) 0.44(2) 0.107(10) -0.243(18) -0.132(10)
    O24 0.243(10) 0.091(4) 0.121(5) -0.004(5) -0.107(6) -0.023(4)
    Cl3 0.0663(8) 0.0713(7) 0.0584(7) 0.0034(6) -0.0049(6) -0.0103(5)
    O31 0.206(10) 0.174(8) 0.122(6) 0.079(7) -0.004(6) -0.070(6)
    O32 0.274(15) 0.119(6) 0.192(10) 0.028(8) -0.049(9) 0.059(6)
    O33 0.092(4) 0.119(4) 0.090(3) 0.020(3) -0.037(3) -0.027(3)
    O34 0.088(5) 0.338(15) 0.119(5) -0.068(7) 0.002(4) -0.092(7)
    Cl4 0.1067(12) 0.0591(6) 0.0445(6) -0.0147(7) 0.0163(6) -0.0037(5)
    O41 0.260(14) 0.134(7) 0.192(10) 0.046(8) -0.121(10) -0.031(7)
    O42 0.242(12) 0.241(11) 0.113(5) -0.130(10) 0.107(7) -0.060(6)
    O43 0.148(5) 0.097(3) 0.047(2) -0.033(3) 0.012(3) -0.003(2)
    O44 0.268(11) 0.069(3) 0.068(3) -0.033(4) 0.011(4) -0.012(2)
_geom_special_details
;
All e.s.d.'s (except the e.s.d. in the dihedral angle between two l.s. planes)
are estimated using the full covariance matrix. The cell e.s.d.'s are taken
into account individually in the estimation of e.s.d.'s in distances, angles
and torsion angles; correlations between e.s.d.'s in cell parameters are only
used when they are defined by crystal symmetry. An approximate (isotropic)
treatment of cell e.s.d.'s is used for estimating e.s.d.'s involving l.s.
planes.
;
loop_
    _geom_bond_atom_site_label_1
    _geom_bond_atom_site_label_2
    _geom_bond_site_symmetry_2
    _geom_bond_distance
    _geom_bond_publ_flag
    O1A C1A . 1.254(6) ?
    N1A C5A . 1.377(6) ?
    N1A C1A . 1.407(6) ?
    N1A C9A . 1.487(6) ?
    N2A C15A . 1.478(6) ?
    N2A C14A . 1.513(7) ?
    N2A C10A . 1.514(6) ?
    N2A H2AN . 1.03(6) ?
    C1A C2A . 1.414(8) ?
    C2A C3A . 1.349(8) ?
    C2A H2A . 0.9300 ?
    C3A C4A . 1.414(8) ?
    C3A H3A . 0.9300 ?
    C4A C5A . 1.357(7) ?
    C4A H4A . 0.9300 ?
    C5A C6A . 1.505(7) ?
    C6A C7A . 1.520(7) ?
    C6A C15A . 1.523(7) ?
    C6A H6A . 0.9800 ?
    C7A C8A . 1.522(7) ?
    C7A H7A . 0.9700 ?
    C7A H7B . 0.9700 ?
    C8A C9A . 1.526(7) ?
    C8A C10A . 1.536(8) ?
    C8A H8A . 0.9800 ?
    C9A H9A . 0.9700 ?
    C9A H9B . 0.9700 ?
    C10A C11A . 1.521(7) ?
    C10A H10A . 0.9800 ?
    C11A C12A . 1.550(10) ?
    C11A H11A . 0.9700 ?
    C11A H11B . 0.9700 ?
    C12A C13A . 1.507(9) ?
    C12A H12A . 0.9700 ?
    C12A H12B . 0.9700 ?
    C13A C14A . 1.500(7) ?
    C13A H13A . 0.9700 ?
    C13A H13B . 0.9700 ?
    C14A H14A . 0.9700 ?
    C14A H14B . 0.9700 ?
    C15A H15A . 0.9700 ?
    C15A H15B . 0.9700 ?
    O1B C1B . 1.253(6) ?
    N1B C5B . 1.379(6) ?
    N1B C1B . 1.397(6) ?
    N1B C9B . 1.490(6) ?
    N2B C15B . 1.479(6) ?
    N2B C10B . 1.519(6) ?
    N2B C14B . 1.524(6) ?
    N2B H2CN . 0.77(6) ?
    C1B C2B . 1.412(8) ?
    C2B C3B . 1.343(9) ?
    C2B H2C . 0.9300 ?
    C3B C4B . 1.414(9) ?
    C3B H3C . 0.9300 ?
    C4B C5B . 1.356(8) ?
    C4B H4C . 0.9300 ?
    C5B C6B . 1.502(7) ?
    C6B C7B . 1.522(9) ?
    C6B C15B . 1.541(8) ?
    C6B H6C . 0.9800 ?
    C7B C8B . 1.516(8) ?
    C7B H7C . 0.9700 ?
    C7B H7D . 0.9700 ?
    C8B C10B . 1.528(8) ?
    C8B C9B . 1.529(6) ?
    C8B H8C . 0.9800 ?
    C9B H9C . 0.9700 ?
    C9B H9D . 0.9700 ?
    C10B C11B . 1.530(6) ?
    C10B H10C . 0.9800 ?
    C11B C12B . 1.527(9) ?
    C11B H11C . 0.9700 ?
    C11B H11D . 0.9700 ?
    C12B C13B . 1.490(9) ?
    C12B H12C . 0.9700 ?
    C12B H12D . 0.9700 ?
    C13B C14B . 1.510(7) ?
    C13B H13C . 0.9700 ?
    C13B H13D . 0.9700 ?
    C14B H14C . 0.9700 ?
    C14B H14D . 0.9700 ?
    C15B H15C . 0.9700 ?
    C15B H15D . 0.9700 ?
    O1C C1C . 1.243(6) ?
    N1C C5C . 1.394(6) ?
    N1C C1C . 1.395(6) ?
    N1C C9C . 1.486(6) ?
    N2C C15C . 1.502(6) ?
    N2C C14C . 1.510(7) ?
    N2C C10C . 1.527(6) ?
    N2C H2EN . 0.91(9) ?
    C1C C2C . 1.432(7) ?
    C2C C3C . 1.351(8) ?
    C2C H2E . 0.9300 ?
    C3C C4C . 1.393(8) ?
    C3C H3E . 0.9300 ?
    C4C C5C . 1.359(7) ?
    C4C H4E . 0.9300 ?
    C5C C6C . 1.504(6) ?
    C6C C15C . 1.520(7) ?
    C6C C7C . 1.524(7) ?
    C6C H6E . 0.9800 ?
    C7C C8C . 1.512(7) ?
    C7C H7E . 0.9700 ?
    C7C H7F . 0.9700 ?
    C8C C9C . 1.526(6) ?
    C8C C10C . 1.541(8) ?
    C8C H8E . 0.9800 ?
    C9C H9E . 0.9700 ?
    C9C H9F . 0.9700 ?
    C10C C11C . 1.527(6) ?
    C10C H10E . 0.9800 ?
    C11C C12C . 1.518(10) ?
    C11C H11E . 0.9700 ?
    C11C H11F . 0.9700 ?
    C12C C13C . 1.517(10) ?
    C12C H12E . 0.9700 ?
    C12C H12F . 0.9700 ?
    C13C C14C . 1.521(7) ?
    C13C H13E . 0.9700 ?
    C13C H13F . 0.9700 ?
    C14C H14E . 0.9700 ?
    C14C H14F . 0.9700 ?
    C15C H15E . 0.9700 ?
    C15C H15F . 0.9700 ?
    O1D C1D . 1.252(6) ?
    N1D C5D . 1.380(6) ?
    N1D C1D . 1.399(5) ?
    N1D C9D . 1.480(6) ?
    N2D C15D . 1.492(6) ?
    N2D C14D . 1.509(6) ?
    N2D C10D . 1.515(6) ?
    N2D H2GN . 1.05(5) ?
    C1D C2D . 1.413(7) ?
    C2D C3D . 1.365(8) ?
    C2D H2G . 0.9300 ?
    C3D C4D . 1.384(7) ?
    C3D H3G . 0.9300 ?
    C4D C5D . 1.353(7) ?
    C4D H4G . 0.9300 ?
    C5D C6D . 1.519(6) ?
    C6D C7D . 1.496(7) ?
    C6D C15D . 1.529(7) ?
    C6D H6G . 0.9800 ?
    C7D C8D . 1.526(8) ?
    C7D H7G . 0.9700 ?
    C7D H7H . 0.9700 ?
    C8D C10D . 1.521(7) ?
    C8D C9D . 1.539(6) ?
    C8D H8G . 0.9800 ?
    C9D H9G . 0.9700 ?
    C9D H9H . 0.9700 ?
    C10D C11D . 1.538(6) ?
    C10D H10G . 0.9800 ?
    C11D C12D . 1.524(9) ?
    C11D H11G . 0.9700 ?
    C11D H11H . 0.9700 ?
    C12D C13D . 1.514(9) ?
    C12D H12G . 0.9700 ?
    C12D H12H . 0.9700 ?
    C13D C14D . 1.533(7) ?
    C13D H13G . 0.9700 ?
    C13D H13H . 0.9700 ?
    C14D H14G . 0.9700 ?
    C14D H14H . 0.9700 ?
    C15D H15G . 0.9700 ?
    C15D H15H . 0.9700 ?
    Cl1 O13 . 1.381(6) ?
    Cl1 O14 . 1.385(7) ?
    Cl1 O11 . 1.387(7) ?
    Cl1 O12 . 1.393(8) ?
    Cl2 O23 . 1.285(8) ?
    Cl2 O21 . 1.290(13) ?
    Cl2 O22 . 1.302(8) ?
    Cl2 O24 . 1.392(6) ?
    Cl3 O31 . 1.377(7) ?
    Cl3 O32 . 1.385(9) ?
    Cl3 O33 . 1.389(5) ?
    Cl3 O34 . 1.390(8) ?
    Cl4 O42 . 1.362(8) ?
    Cl4 O43 . 1.391(5) ?
    Cl4 O41 . 1.400(10) ?
    Cl4 O44 . 1.404(5) ?
loop_
    _geom_angle_atom_site_label_1
    _geom_angle_atom_site_label_2
    _geom_angle_atom_site_label_3
    _geom_angle_site_symmetry_1
    _geom_angle_site_symmetry_3
    _geom_angle
    _geom_angle_publ_flag
    C5A N1A C1A . . 121.9(4) ?
    C5A N1A C9A . . 122.9(4) ?
    C1A N1A C9A . . 115.2(4) ?
    C15A N2A C14A . . 112.0(4) ?
    C15A N2A C10A . . 112.9(4) ?
    C14A N2A C10A . . 112.1(4) ?
    C15A N2A H2AN . . 104(3) ?
    C14A N2A H2AN . . 101(3) ?
    C10A N2A H2AN . . 114(3) ?
    O1A C1A N1A . . 118.1(5) ?
    O1A C1A C2A . . 125.0(5) ?
    N1A C1A C2A . . 116.9(4) ?
    C3A C2A C1A . . 121.1(5) ?
    C3A C2A H2A . . 119.4 ?
    C1A C2A H2A . . 119.4 ?
    C2A C3A C4A . . 120.2(5) ?
    C2A C3A H3A . . 119.9 ?
    C4A C3A H3A . . 119.9 ?
    C5A C4A C3A . . 120.2(5) ?
    C5A C4A H4A . . 119.9 ?
    C3A C4A H4A . . 119.9 ?
    C4A C5A N1A . . 119.6(4) ?
    C4A C5A C6A . . 121.7(4) ?
    N1A C5A C6A . . 118.6(4) ?
    C5A C6A C7A . . 111.0(4) ?
    C5A C6A C15A . . 111.0(4) ?
    C7A C6A C15A . . 110.3(4) ?
    C5A C6A H6A . . 108.2 ?
    C7A C6A H6A . . 108.2 ?
    C15A C6A H6A . . 108.2 ?
    C6A C7A C8A . . 106.3(4) ?
    C6A C7A H7A . . 110.5 ?
    C8A C7A H7A . . 110.5 ?
    C6A C7A H7B . . 110.5 ?
    C8A C7A H7B . . 110.5 ?
    H7A C7A H7B . . 108.7 ?
    C7A C8A C9A . . 109.1(4) ?
    C7A C8A C10A . . 111.9(4) ?
    C9A C8A C10A . . 113.7(4) ?
    C7A C8A H8A . . 107.3 ?
    C9A C8A H8A . . 107.3 ?
    C10A C8A H8A . . 107.3 ?
    N1A C9A C8A . . 115.0(4) ?
    N1A C9A H9A . . 108.5 ?
    C8A C9A H9A . . 108.5 ?
    N1A C9A H9B . . 108.5 ?
    C8A C9A H9B . . 108.5 ?
    H9A C9A H9B . . 107.5 ?
    N2A C10A C11A . . 111.1(4) ?
    N2A C10A C8A . . 109.6(4) ?
    C11A C10A C8A . . 113.4(5) ?
    N2A C10A H10A . . 107.5 ?
    C11A C10A H10A . . 107.5 ?
    C8A C10A H10A . . 107.5 ?
    C10A C11A C12A . . 111.3(5) ?
    C10A C11A H11A . . 109.4 ?
    C12A C11A H11A . . 109.4 ?
    C10A C11A H11B . . 109.4 ?
    C12A C11A H11B . . 109.4 ?
    H11A C11A H11B . . 108.0 ?
    C13A C12A C11A . . 111.8(5) ?
    C13A C12A H12A . . 109.3 ?
    C11A C12A H12A . . 109.3 ?
    C13A C12A H12B . . 109.3 ?
    C11A C12A H12B . . 109.3 ?
    H12A C12A H12B . . 107.9 ?
    C14A C13A C12A . . 110.5(5) ?
    C14A C13A H13A . . 109.6 ?
    C12A C13A H13A . . 109.6 ?
    C14A C13A H13B . . 109.6 ?
    C12A C13A H13B . . 109.6 ?
    H13A C13A H13B . . 108.1 ?
    C13A C14A N2A . . 112.9(5) ?
    C13A C14A H14A . . 109.0 ?
    N2A C14A H14A . . 109.0 ?
    C13A C14A H14B . . 109.0 ?
    N2A C14A H14B . . 109.0 ?
    H14A C14A H14B . . 107.8 ?
    N2A C15A C6A . . 111.8(4) ?
    N2A C15A H15A . . 109.3 ?
    C6A C15A H15A . . 109.3 ?
    N2A C15A H15B . . 109.3 ?
    C6A C15A H15B . . 109.3 ?
    H15A C15A H15B . . 107.9 ?
    C5B N1B C1B . . 122.2(4) ?
    C5B N1B C9B . . 123.3(4) ?
    C1B N1B C9B . . 114.6(4) ?
    C15B N2B C10B . . 114.9(4) ?
    C15B N2B C14B . . 111.9(4) ?
    C10B N2B C14B . . 111.6(4) ?
    C15B N2B H2CN . . 111(4) ?
    C10B N2B H2CN . . 107(4) ?
    C14B N2B H2CN . . 100(5) ?
    O1B C1B N1B . . 118.3(5) ?
    O1B C1B C2B . . 125.4(5) ?
    N1B C1B C2B . . 116.3(5) ?
    C3B C2B C1B . . 121.5(5) ?
    C3B C2B H2C . . 119.3 ?
    C1B C2B H2C . . 119.3 ?
    C2B C3B C4B . . 120.9(6) ?
    C2B C3B H3C . . 119.6 ?
    C4B C3B H3C . . 119.6 ?
    C5B C4B C3B . . 118.8(5) ?
    C5B C4B H4C . . 120.6 ?
    C3B C4B H4C . . 120.6 ?
    C4B C5B N1B . . 120.3(5) ?
    C4B C5B C6B . . 120.8(5) ?
    N1B C5B C6B . . 118.9(5) ?
    C5B C6B C7B . . 111.2(4) ?
    C5B C6B C15B . . 110.9(4) ?
    C7B C6B C15B . . 109.3(5) ?
    C5B C6B H6C . . 108.5 ?
    C7B C6B H6C . . 108.5 ?
    C15B C6B H6C . . 108.5 ?
    C8B C7B C6B . . 107.1(4) ?
    C8B C7B H7C . . 110.3 ?
    C6B C7B H7C . . 110.3 ?
    C8B C7B H7D . . 110.3 ?
    C6B C7B H7D . . 110.3 ?
    H7C C7B H7D . . 108.5 ?
    C7B C8B C10B . . 111.5(4) ?
    C7B C8B C9B . . 110.2(4) ?
    C10B C8B C9B . . 114.2(4) ?
    C7B C8B H8C . . 106.9 ?
    C10B C8B H8C . . 106.9 ?
    C9B C8B H8C . . 106.9 ?
    N1B C9B C8B . . 114.6(4) ?
    N1B C9B H9C . . 108.6 ?
    C8B C9B H9C . . 108.6 ?
    N1B C9B H9D . . 108.6 ?
    C8B C9B H9D . . 108.6 ?
    H9C C9B H9D . . 107.6 ?
    N2B C10B C8B . . 109.5(4) ?
    N2B C10B C11B . . 110.0(4) ?
    C8B C10B C11B . . 113.2(4) ?
    N2B C10B H10C . . 108.0 ?
    C8B C10B H10C . . 108.0 ?
    C11B C10B H10C . . 108.0 ?
    C12B C11B C10B . . 113.0(5) ?
    C12B C11B H11C . . 109.0 ?
    C10B C11B H11C . . 109.0 ?
    C12B C11B H11D . . 109.0 ?
    C10B C11B H11D . . 109.0 ?
    H11C C11B H11D . . 107.8 ?
    C13B C12B C11B . . 111.3(5) ?
    C13B C12B H12C . . 109.4 ?
    C11B C12B H12C . . 109.4 ?
    C13B C12B H12D . . 109.4 ?
    C11B C12B H12D . . 109.4 ?
    H12C C12B H12D . . 108.0 ?
    C12B C13B C14B . . 110.2(5) ?
    C12B C13B H13C . . 109.6 ?
    C14B C13B H13C . . 109.6 ?
    C12B C13B H13D . . 109.6 ?
    C14B C13B H13D . . 109.6 ?
    H13C C13B H13D . . 108.1 ?
    C13B C14B N2B . . 111.8(4) ?
    C13B C14B H14C . . 109.3 ?
    N2B C14B H14C . . 109.3 ?
    C13B C14B H14D . . 109.3 ?
    N2B C14B H14D . . 109.3 ?
    H14C C14B H14D . . 107.9 ?
    N2B C15B C6B . . 112.2(4) ?
    N2B C15B H15C . . 109.2 ?
    C6B C15B H15C . . 109.2 ?
    N2B C15B H15D . . 109.2 ?
    C6B C15B H15D . . 109.2 ?
    H15C C15B H15D . . 107.9 ?
    C5C N1C C1C . . 122.0(4) ?
    C5C N1C C9C . . 122.7(4) ?
    C1C N1C C9C . . 115.2(4) ?
    C15C N2C C14C . . 112.6(4) ?
    C15C N2C C10C . . 113.5(4) ?
    C14C N2C C10C . . 111.6(4) ?
    C15C N2C H2EN . . 105(6) ?
    C14C N2C H2EN . . 111(6) ?
    C10C N2C H2EN . . 103(6) ?
    O1C C1C N1C . . 119.0(4) ?
    O1C C1C C2C . . 124.9(4) ?
    N1C C1C C2C . . 116.1(4) ?
    C3C C2C C1C . . 121.4(4) ?
    C3C C2C H2E . . 119.3 ?
    C1C C2C H2E . . 119.3 ?
    C2C C3C C4C . . 120.5(5) ?
    C2C C3C H3E . . 119.8 ?
    C4C C3C H3E . . 119.8 ?
    C5C C4C C3C . . 120.4(5) ?
    C5C C4C H4E . . 119.8 ?
    C3C C4C H4E . . 119.8 ?
    C4C C5C N1C . . 119.5(4) ?
    C4C C5C C6C . . 122.9(4) ?
    N1C C5C C6C . . 117.5(4) ?
    C5C C6C C15C . . 111.5(4) ?
    C5C C6C C7C . . 111.4(4) ?
    C15C C6C C7C . . 110.7(4) ?
    C5C C6C H6E . . 107.7 ?
    C15C C6C H6E . . 107.7 ?
    C7C C6C H6E . . 107.7 ?
    C8C C7C C6C . . 106.1(4) ?
    C8C C7C H7E . . 110.5 ?
    C6C C7C H7E . . 110.5 ?
    C8C C7C H7F . . 110.5 ?
    C6C C7C H7F . . 110.5 ?
    H7E C7C H7F . . 108.7 ?
    C7C C8C C9C . . 109.3(4) ?
    C7C C8C C10C . . 112.9(4) ?
    C9C C8C C10C . . 113.6(4) ?
    C7C C8C H8E . . 106.8 ?
    C9C C8C H8E . . 106.8 ?
    C10C C8C H8E . . 106.8 ?
    N1C C9C C8C . . 115.3(4) ?
    N1C C9C H9E . . 108.5 ?
    C8C C9C H9E . . 108.5 ?
    N1C C9C H9F . . 108.5 ?
    C8C C9C H9F . . 108.5 ?
    H9E C9C H9F . . 107.5 ?
    N2C C10C C11C . . 110.6(4) ?
    N2C C10C C8C . . 108.9(4) ?
    C11C C10C C8C . . 114.1(5) ?
    N2C C10C H10E . . 107.7 ?
    C11C C10C H10E . . 107.7 ?
    C8C C10C H10E . . 107.7 ?
    C12C C11C C10C . . 113.1(5) ?
    C12C C11C H11E . . 109.0 ?
    C10C C11C H11E . . 109.0 ?
    C12C C11C H11F . . 109.0 ?
    C10C C11C H11F . . 109.0 ?
    H11E C11C H11F . . 107.8 ?
    C13C C12C C11C . . 111.4(5) ?
    C13C C12C H12E . . 109.3 ?
    C11C C12C H12E . . 109.3 ?
    C13C C12C H12F . . 109.3 ?
    C11C C12C H12F . . 109.3 ?
    H12E C12C H12F . . 108.0 ?
    C12C C13C C14C . . 109.7(5) ?
    C12C C13C H13E . . 109.7 ?
    C14C C13C H13E . . 109.7 ?
    C12C C13C H13F . . 109.7 ?
    C14C C13C H13F . . 109.7 ?
    H13E C13C H13F . . 108.2 ?
    N2C C14C C13C . . 113.3(5) ?
    N2C C14C H14E . . 108.9 ?
    C13C C14C H14E . . 108.9 ?
    N2C C14C H14F . . 108.9 ?
    C13C C14C H14F . . 108.9 ?
    H14E C14C H14F . . 107.7 ?
    N2C C15C C6C . . 112.0(4) ?
    N2C C15C H15E . . 109.2 ?
    C6C C15C H15E . . 109.2 ?
    N2C C15C H15F . . 109.2 ?
    C6C C15C H15F . . 109.2 ?
    H15E C15C H15F . . 107.9 ?
    C5D N1D C1D . . 121.8(4) ?
    C5D N1D C9D . . 123.8(4) ?
    C1D N1D C9D . . 114.4(4) ?
    C15D N2D C14D . . 111.9(4) ?
    C15D N2D C10D . . 113.7(4) ?
    C14D N2D C10D . . 113.0(4) ?
    C15D N2D H2GN . . 111(3) ?
    C14D N2D H2GN . . 104(3) ?
    C10D N2D H2GN . . 103(3) ?
    O1D C1D N1D . . 118.4(4) ?
    O1D C1D C2D . . 125.3(4) ?
    N1D C1D C2D . . 116.4(4) ?
    C3D C2D C1D . . 120.9(5) ?
    C3D C2D H2G . . 119.6 ?
    C1D C2D H2G . . 119.6 ?
    C2D C3D C4D . . 120.7(5) ?
    C2D C3D H3G . . 119.6 ?
    C4D C3D H3G . . 119.6 ?
    C5D C4D C3D . . 119.9(5) ?
    C5D C4D H4G . . 120.1 ?
    C3D C4D H4G . . 120.1 ?
    C4D C5D N1D . . 120.2(4) ?
    C4D C5D C6D . . 121.8(4) ?
    N1D C5D C6D . . 118.0(4) ?
    C7D C6D C5D . . 111.8(4) ?
    C7D C6D C15D . . 110.4(4) ?
    C5D C6D C15D . . 110.0(4) ?
    C7D C6D H6G . . 108.2 ?
    C5D C6D H6G . . 108.2 ?
    C15D C6D H6G . . 108.2 ?
    C6D C7D C8D . . 107.7(4) ?
    C6D C7D H7G . . 110.2 ?
    C8D C7D H7G . . 110.2 ?
    C6D C7D H7H . . 110.2 ?
    C8D C7D H7H . . 110.2 ?
    H7G C7D H7H . . 108.5 ?
    C10D C8D C7D . . 111.0(4) ?
    C10D C8D C9D . . 113.8(4) ?
    C7D C8D C9D . . 109.0(4) ?
    C10D C8D H8G . . 107.6 ?
    C7D C8D H8G . . 107.6 ?
    C9D C8D H8G . . 107.6 ?
    N1D C9D C8D . . 115.0(4) ?
    N1D C9D H9G . . 108.5 ?
    C8D C9D H9G . . 108.5 ?
    N1D C9D H9H . . 108.5 ?
    C8D C9D H9H . . 108.5 ?
    H9G C9D H9H . . 107.5 ?
    N2D C10D C8D . . 111.3(4) ?
    N2D C10D C11D . . 110.2(4) ?
    C8D C10D C11D . . 112.3(4) ?
    N2D C10D H10G . . 107.6 ?
    C8D C10D H10G . . 107.6 ?
    C11D C10D H10G . . 107.6 ?
    C12D C11D C10D . . 112.9(5) ?
    C12D C11D H11G . . 109.0 ?
    C10D C11D H11G . . 109.0 ?
    C12D C11D H11H . . 109.0 ?
    C10D C11D H11H . . 109.0 ?
    H11G C11D H11H . . 107.8 ?
    C13D C12D C11D . . 109.8(5) ?
    C13D C12D H12G . . 109.7 ?
    C11D C12D H12G . . 109.7 ?
    C13D C12D H12H . . 109.7 ?
    C11D C12D H12H . . 109.7 ?
    H12G C12D H12H . . 108.2 ?
    C12D C13D C14D . . 110.7(5) ?
    C12D C13D H13G . . 109.5 ?
    C14D C13D H13G . . 109.5 ?
    C12D C13D H13H . . 109.5 ?
    C14D C13D H13H . . 109.5 ?
    H13G C13D H13H . . 108.1 ?
    N2D C14D C13D . . 111.0(4) ?
    N2D C14D H14G . . 109.4 ?
    C13D C14D H14G . . 109.4 ?
    N2D C14D H14H . . 109.4 ?
    C13D C14D H14H . . 109.4 ?
    H14G C14D H14H . . 108.0 ?
    N2D C15D C6D . . 111.7(4) ?
    N2D C15D H15G . . 109.3 ?
    C6D C15D H15G . . 109.3 ?
    N2D C15D H15H . . 109.3 ?
    C6D C15D H15H . . 109.3 ?
    H15G C15D H15H . . 107.9 ?
    O13 Cl1 O14 . . 112.3(5) ?
    O13 Cl1 O11 . . 112.0(5) ?
    O14 Cl1 O11 . . 111.1(6) ?
    O13 Cl1 O12 . . 110.8(6) ?
    O14 Cl1 O12 . . 106.1(7) ?
    O11 Cl1 O12 . . 104.1(7) ?
    O23 Cl2 O21 . . 100.5(13) ?
    O23 Cl2 O22 . . 109.0(11) ?
    O21 Cl2 O22 . . 108.4(11) ?
    O23 Cl2 O24 . . 112.3(6) ?
    O21 Cl2 O24 . . 112.1(8) ?
    O22 Cl2 O24 . . 113.6(5) ?
    O31 Cl3 O32 . . 107.0(7) ?
    O31 Cl3 O33 . . 112.1(5) ?
    O32 Cl3 O33 . . 110.5(6) ?
    O31 Cl3 O34 . . 110.8(7) ?
    O32 Cl3 O34 . . 105.4(8) ?
    O33 Cl3 O34 . . 110.8(4) ?
    O42 Cl4 O43 . . 113.4(5) ?
    O42 Cl4 O41 . . 102.8(8) ?
    O43 Cl4 O41 . . 105.1(6) ?
    O42 Cl4 O44 . . 115.1(6) ?
    O43 Cl4 O44 . . 113.9(3) ?
    O41 Cl4 O44 . . 105.0(6) ?
loop_
    _geom_hbond_atom_site_label_D
    _geom_hbond_atom_site_label_H
    _geom_hbond_atom_site_label_A
    _geom_hbond_site_symmetry_A
    _geom_hbond_distance_DH
    _geom_hbond_distance_HA
    _geom_hbond_distance_DA
    _geom_hbond_angle_DHA
    _geom_hbond_publ_flag
    N2A H2AN O1B . 1.03(5) 1.91(6) 2.741(6) 136(5) y
    N2B H2CN O1A . 0.77(7) 2.00(6) 2.742(5) 163(6) y
    N2C H2EN O1D 1_655 0.90(9) 2.00(9) 2.735(6) 138(8) y
    N2D H2GN O1C 1_455 1.05(5) 1.74(5) 2.754(5) 159(5) y
_iucr_refine_instructions_details
;
TITL exp_1607 in P21 #4
CELL 1.54184 7.3550 32.982 12.8849 90 90.709 90
ZERR 8 0.0003 0.001 0.0004 0 0.003 0
LATT -1
SYMM -X,0.5+Y,-Z
SFAC C H N O Cl
UNIT 120 168 16 40 8
acta
L.S. 4
PLAN  20
BOND $H
fmap 2
WGHT    0.066300    0.786400
EXTI    0.000636
FVAR       4.95550
O1A   4    0.413272    0.314085    0.788281    11.00000    0.06002    0.06169 =
         0.05383   -0.01591   -0.00626   -0.00307
N1A   3    0.518702    0.354153    0.920360    11.00000    0.03968    0.04530 =
         0.04909   -0.00765    0.00068   -0.00256
N2A   3    0.290689    0.389023    1.109801    11.00000    0.05044    0.04522 =
         0.04233    0.00122   -0.00500   -0.00457
C1A   1    0.481690    0.347443    0.814373    11.00000    0.03764    0.05485 =
         0.05305   -0.01258   -0.00012    0.00486
C2A   1    0.529222    0.378793    0.744975    11.00000    0.04804    0.07394 =
         0.05086   -0.00186    0.00658    0.00970
AFIX  43
H2A   2    0.509183    0.375248    0.674148    11.00000   -1.20000
AFIX   0
C3A   1    0.603159    0.413768    0.779714    11.00000    0.05780    0.06162 =
         0.05873    0.00634    0.01454    0.00102
AFIX  43
H3A   2    0.634400    0.433969    0.732841    11.00000   -1.20000
AFIX   0
C4A   1    0.633259    0.419780    0.887251    11.00000    0.05777    0.05531 =
         0.05804   -0.00207    0.01262   -0.00984
AFIX  43
H4A   2    0.680312    0.444289    0.911086    11.00000   -1.20000
AFIX   0
C5A   1    0.593683    0.389887    0.955778    11.00000    0.04038    0.04534 =
         0.05486   -0.00632    0.00397   -0.00564
C6A   1    0.619482    0.395590    1.070912    11.00000    0.04454    0.05176 =
         0.05630   -0.00604   -0.00658   -0.01081
AFIX  13
H6A   2    0.723660    0.413648    1.082250    11.00000   -1.20000
AFIX   0
C7A   1    0.660499    0.355442    1.124166    11.00000    0.05268    0.06157 =
         0.06085   -0.00072   -0.01652    0.00306
AFIX  23
H7A   2    0.681481    0.359519    1.197902    11.00000   -1.20000
H7B   2    0.767811    0.343028    1.094826    11.00000   -1.20000
AFIX   0
C8A   1    0.494546    0.328689    1.105859    11.00000    0.05069    0.04461 =
         0.05285    0.00448   -0.00763   -0.00144
AFIX  13
H8A   2    0.517878    0.302856    1.141166    11.00000   -1.20000
AFIX   0
C9A   1    0.475884    0.319622    0.990057    11.00000    0.05427    0.04352 =
         0.05207   -0.00522   -0.00160    0.00115
AFIX  23
H9A   2    0.555776    0.297202    0.973463    11.00000   -1.20000
H9B   2    0.352175    0.310890    0.975696    11.00000   -1.20000
AFIX   0
C10A  1    0.322524    0.346966    1.153384    11.00000    0.06078    0.04594 =
         0.05064    0.00505   -0.00815   -0.01383
AFIX  13
H10A  2    0.219418    0.330029    1.131635    11.00000   -1.20000
AFIX   0
C11A  1    0.326976    0.347591    1.271423    11.00000    0.09018    0.06222 =
         0.04536    0.01439   -0.00302   -0.00739
AFIX  23
H11A  2    0.434413    0.362054    1.295339    11.00000   -1.20000
H11B  2    0.334506    0.320019    1.297318    11.00000   -1.20000
AFIX   0
C12A  1    0.155145    0.368337    1.315309    11.00000    0.10731    0.08131 =
         0.05525    0.01104    0.02295   -0.01103
AFIX  23
H12A  2    0.049258    0.351905    1.298896    11.00000   -1.20000
H12B  2    0.166315    0.370071    1.390268    11.00000   -1.20000
AFIX   0
C13A  1    0.128363    0.410276    1.271266    11.00000    0.07551    0.07063 =
         0.05739   -0.00691    0.01628    0.00296
AFIX  23
H13A  2    0.015145    0.421518    1.296220    11.00000   -1.20000
H13B  2    0.226793    0.427741    1.294598    11.00000   -1.20000
AFIX   0
C14A  1    0.123920    0.408896    1.154897    11.00000    0.05424    0.05944 =
         0.05096   -0.00123    0.00566   -0.00296
AFIX  23
H14A  2    0.114081    0.436330    1.128286    11.00000   -1.20000
H14B  2    0.016687    0.394097    1.132092    11.00000   -1.20000
AFIX   0
C15A  1    0.452921    0.415322    1.118479    11.00000    0.05121    0.04744 =
         0.04484   -0.00634   -0.00184   -0.01009
AFIX  23
H15A  2    0.477681    0.421091    1.191107    11.00000   -1.20000
H15B  2    0.428523    0.440852    1.083622    11.00000   -1.20000
AFIX   0
O1B   4    0.084814    0.363097    0.943898    11.00000    0.06093    0.06983 =
         0.04611   -0.01257   -0.01186    0.00268
N1B   3    0.017959    0.347752    0.775445    11.00000    0.04390    0.05492 =
         0.04029   -0.00723   -0.00329    0.00493
N2B   3    0.214306    0.280750    0.628526    11.00000    0.04465    0.04417 =
         0.03961   -0.00490   -0.00413   -0.00707
C1B   1    0.073696    0.375255    0.851876    11.00000    0.03899    0.06025 =
         0.04998   -0.01090   -0.00464    0.01019
C2B   1    0.111424    0.415062    0.818002    11.00000    0.05305    0.05543 =
         0.08140   -0.01772   -0.00059    0.00325
AFIX  43
H2C   2    0.146693    0.434529    0.866430    11.00000   -1.20000
AFIX   0
C3B   1    0.097514    0.425442    0.717392    11.00000    0.06039    0.05646 =
         0.08795    0.00939    0.01098    0.00476
AFIX  43
H3C   2    0.122745    0.451927    0.697425    11.00000   -1.20000
AFIX   0
C4B   1    0.045040    0.396646    0.641457    11.00000    0.07234    0.06423 =
         0.05797    0.00678    0.00117    0.01961
AFIX  43
H4C   2    0.038669    0.403794    0.571687    11.00000   -1.20000
AFIX   0
C5B   1    0.004153    0.358415    0.672141    11.00000    0.05588    0.06304 =
         0.04242    0.00157   -0.00185    0.01108
C6B   1   -0.051184    0.326707    0.594252    11.00000    0.05574    0.07068 =
         0.04080   -0.00519   -0.01260    0.01275
AFIX  13
H6C   2   -0.117140    0.340031    0.537179    11.00000   -1.20000
AFIX   0
C7B   1   -0.175826    0.295232    0.642410    11.00000    0.03919    0.08989 =
         0.06296   -0.02698   -0.00141   -0.00127
AFIX  23
H7C   2   -0.284570    0.308105    0.668643    11.00000   -1.20000
H7D   2   -0.211654    0.275173    0.591041    11.00000   -1.20000
AFIX   0
C8B   1   -0.070060    0.275307    0.730359    11.00000    0.05186    0.06153 =
         0.05064   -0.00975    0.00696   -0.01811
AFIX  13
H8C   2   -0.151021    0.255207    0.761446    11.00000   -1.20000
AFIX   0
C9B   1   -0.025165    0.306417    0.814838    11.00000    0.04980    0.06035 =
         0.04018   -0.00368    0.00369   -0.00637
AFIX  23
H9C   2   -0.127841    0.308371    0.861099    11.00000   -1.20000
H9D   2    0.077962    0.296623    0.855240    11.00000   -1.20000
AFIX   0
C10B  1    0.094975    0.252209    0.690328    11.00000    0.05319    0.04677 =
         0.04876   -0.00348    0.00430   -0.00908
AFIX  13
H10C  2    0.165707    0.242693    0.750507    11.00000   -1.20000
AFIX   0
C11B  1    0.043762    0.215245    0.624395    11.00000    0.06682    0.06165 =
         0.07552   -0.01453    0.00837   -0.02501
AFIX  23
H11C  2   -0.020382    0.195918    0.667295    11.00000   -1.20000
H11D  2   -0.038391    0.223720    0.569061    11.00000   -1.20000
AFIX   0
C12B  1    0.208341    0.194356    0.576929    11.00000    0.08324    0.05481 =
         0.07528   -0.02563   -0.00354   -0.00516
AFIX  23
H12C  2    0.283062    0.182692    0.631834    11.00000   -1.20000
H12D  2    0.167292    0.172489    0.532085    11.00000   -1.20000
AFIX   0
C13B  1    0.319254    0.223397    0.515805    11.00000    0.06051    0.06225 =
         0.07306   -0.02541    0.00335   -0.00054
AFIX  23
H13C  2    0.248491    0.233211    0.456953    11.00000   -1.20000
H13D  2    0.425969    0.209707    0.489554    11.00000   -1.20000
AFIX   0
C14B  1    0.377095    0.258720    0.583066    11.00000    0.04966    0.05695 =
         0.06175   -0.01317   -0.00252    0.00577
AFIX  23
H14C  2    0.447269    0.277591    0.541973    11.00000   -1.20000
H14D  2    0.454640    0.248943    0.639129    11.00000   -1.20000
AFIX   0
C15B  1    0.116837    0.305307    0.549543    11.00000    0.06678    0.06067 =
         0.03545    0.00036    0.00232    0.00115
AFIX  23
H15C  2    0.078739    0.287879    0.492667    11.00000   -1.20000
H15D  2    0.199083    0.325516    0.522060    11.00000   -1.20000
AFIX   0
O1C   4    0.881245    0.126301    0.290947    11.00000    0.05737    0.06068 =
         0.04997    0.01484    0.00739   -0.00130
N1C   3    0.779908    0.086241    0.421683    11.00000    0.04313    0.04491 =
         0.04197    0.00204    0.00331   -0.00069
N2C   3    1.020684    0.050520    0.609517    11.00000    0.05307    0.04937 =
         0.03462    0.00399    0.00570   -0.00357
C1C   1    0.809517    0.093746    0.316718    11.00000    0.04123    0.05406 =
         0.04071    0.00710   -0.00022    0.00542
C2C   1    0.749482    0.062916    0.246004    11.00000    0.04579    0.06724 =
         0.04120   -0.00563   -0.00316    0.00711
AFIX  43
H2E   2    0.765949    0.066583    0.175176    11.00000   -1.20000
AFIX   0
C3C   1    0.669411    0.028606    0.279963    11.00000    0.05623    0.05928 =
         0.05649   -0.01369   -0.01036    0.00901
AFIX  43
H3E   2    0.629163    0.009295    0.232367    11.00000   -1.20000
AFIX   0
C4C   1    0.646716    0.021954    0.385792    11.00000    0.05673    0.04762 =
         0.06067   -0.00707   -0.00013   -0.00678
AFIX  43
H4E   2    0.593956   -0.002039    0.408458    11.00000   -1.20000
AFIX   0
C5C   1    0.701206    0.050315    0.456127    11.00000    0.03590    0.05012 =
         0.04860    0.00217    0.00083   -0.00396
C6C   1    0.687151    0.044241    0.571459    11.00000    0.05148    0.04811 =
         0.05005    0.00302    0.01259   -0.01069
AFIX  13
H6E   2    0.583519    0.026272    0.583775    11.00000   -1.20000
AFIX   0
C7C   1    0.650586    0.084115    0.627142    11.00000    0.05384    0.06314 =
         0.05155    0.00052    0.01380   -0.00372
AFIX  23
H7E   2    0.541196    0.096791    0.599610    11.00000   -1.20000
H7F   2    0.635400    0.079543    0.700894    11.00000   -1.20000
AFIX   0
C8C   1    0.814407    0.110665    0.608151    11.00000    0.06060    0.04230 =
         0.04982   -0.00774    0.01146   -0.00186
AFIX  13
H8E   2    0.792666    0.136373    0.644060    11.00000   -1.20000
AFIX   0
C9C   1    0.825276    0.120384    0.492613    11.00000    0.05865    0.04457 =
         0.04677    0.00216   -0.00093   -0.00364
AFIX  23
H9E   2    0.743294    0.142702    0.477403    11.00000   -1.20000
H9F   2    0.947617    0.129519    0.477843    11.00000   -1.20000
AFIX   0
C10C  1    0.991656    0.092884    0.654182    11.00000    0.05960    0.04961 =
         0.04350    0.00222    0.00595   -0.01118
AFIX  13
H10E  2    1.092353    0.109996    0.631175    11.00000   -1.20000
AFIX   0
C11C  1    0.997796    0.091762    0.772677    11.00000    0.09157    0.06115 =
         0.04156   -0.00707    0.00300   -0.00501
AFIX  23
H11E  2    0.991492    0.119284    0.798926    11.00000   -1.20000
H11F  2    0.891984    0.077270    0.797297    11.00000   -1.20000
AFIX   0
C12C  1    1.167939    0.071585    0.815982    11.00000    0.08896    0.08836 =
         0.05039   -0.00185   -0.01348   -0.01291
AFIX  23
H12E  2    1.273273    0.087855    0.798890    11.00000   -1.20000
H12F  2    1.160457    0.070142    0.890999    11.00000   -1.20000
AFIX   0
C13C  1    1.191388    0.029191    0.772465    11.00000    0.07684    0.08732 =
         0.05027    0.01104   -0.00362    0.00448
AFIX  23
H13E  2    1.093688    0.011894    0.796216    11.00000   -1.20000
H13F  2    1.305696    0.017831    0.797040    11.00000   -1.20000
AFIX   0
C14C  1    1.189345    0.030779    0.654492    11.00000    0.05676    0.06779 =
         0.05508    0.01057    0.00423    0.00942
AFIX  23
H14E  2    1.295274    0.045657    0.631550    11.00000   -1.20000
H14F  2    1.198281    0.003379    0.627683    11.00000   -1.20000
AFIX   0
C15C  1    0.855923    0.023786    0.616085    11.00000    0.05712    0.04580 =
         0.04380    0.00367    0.00433   -0.00359
AFIX  23
H15E  2    0.835144    0.016848    0.688127    11.00000   -1.20000
H15F  2    0.878096   -0.001167    0.578463    11.00000   -1.20000
AFIX   0
O1D   4    0.219687    0.078977    0.447100    11.00000    0.06622    0.06502 =
         0.03973    0.00945    0.01159    0.00028
N1D   3    0.273057    0.093733    0.277461    11.00000    0.04197    0.04848 =
         0.03693    0.00259    0.00398    0.00053
N2D   3    0.069011    0.160048    0.128721    11.00000    0.03840    0.04084 =
         0.04185    0.00612    0.00295   -0.00405
C1D   1    0.222178    0.066571    0.355256    11.00000    0.04613    0.05256 =
         0.04067    0.01032    0.00881    0.00616
C2D   1    0.176508    0.026924    0.322623    11.00000    0.05121    0.05134 =
         0.06123    0.01097    0.00526    0.00408
AFIX  43
H2G   2    0.147085    0.007439    0.371811    11.00000   -1.20000
AFIX   0
C3D   1    0.174985    0.016828    0.219860    11.00000    0.06203    0.04352 =
         0.06518   -0.00002    0.00695    0.00645
AFIX  43
H3G   2    0.137990   -0.008976    0.199578    11.00000   -1.20000
AFIX   0
C4D   1    0.227908    0.044585    0.145528    11.00000    0.06034    0.05621 =
         0.04548   -0.00459    0.00280    0.00968
AFIX  43
H4G   2    0.230245    0.037131    0.075948    11.00000   -1.20000
AFIX   0
C5D   1    0.276241    0.082586    0.174292    11.00000    0.04470    0.05548 =
         0.03813    0.00174    0.00291    0.00774
C6D   1    0.333021    0.114264    0.095483    11.00000    0.05121    0.05954 =
         0.03724    0.00310    0.01405    0.00172
AFIX  13
H6G   2    0.396152    0.100417    0.039094    11.00000   -1.20000
AFIX   0
C7D   1    0.460175    0.144840    0.142023    11.00000    0.03143    0.07545 =
         0.05932    0.02790    0.00018   -0.00682
AFIX  23
H7G   2    0.495741    0.164445    0.089958    11.00000   -1.20000
H7H   2    0.568835    0.131547    0.168537    11.00000   -1.20000
AFIX   0
C8D   1    0.360855    0.166019    0.230102    11.00000    0.04748    0.05342 =
         0.05133    0.00821   -0.00422   -0.01438
AFIX  13
H8G   2    0.443655    0.186314    0.259888    11.00000   -1.20000
AFIX   0
C9D   1    0.319896    0.134823    0.315477    11.00000    0.04894    0.05761 =
         0.03741    0.00235   -0.00528   -0.00591
AFIX  23
H9G   2    0.425401    0.132768    0.361091    11.00000   -1.20000
H9H   2    0.219751    0.144866    0.356473    11.00000   -1.20000
AFIX   0
C10D  1    0.193324    0.188218    0.189475    11.00000    0.05749    0.04151 =
         0.04317    0.00103    0.00253   -0.00999
AFIX  13
H10G  2    0.125855    0.197988    0.249632    11.00000   -1.20000
AFIX   0
C11D  1    0.242511    0.225341    0.123211    11.00000    0.07317    0.04859 =
         0.06499    0.01400   -0.00752   -0.01791
AFIX  23
H11G  2    0.311872    0.244268    0.165569    11.00000   -1.20000
H11H  2    0.319201    0.216684    0.066655    11.00000   -1.20000
AFIX   0
C12D  1    0.076138    0.246985    0.078494    11.00000    0.08036    0.04749 =
         0.07081    0.01636    0.00423   -0.00762
AFIX  23
H12G  2    0.004696    0.258176    0.134415    11.00000   -1.20000
H12H  2    0.114402    0.269153    0.034374    11.00000   -1.20000
AFIX   0
C13D  1   -0.038381    0.217420    0.015994    11.00000    0.06681    0.06766 =
         0.06462    0.02540   -0.00621   -0.00226
AFIX  23
H13G  2    0.030578    0.207739   -0.042714    11.00000   -1.20000
H13H  2   -0.145995    0.231113   -0.010572    11.00000   -1.20000
AFIX   0
C14D  1   -0.095175    0.181340    0.083236    11.00000    0.04746    0.05568 =
         0.05891    0.01809    0.00150   -0.00051
AFIX  23
H14G  2   -0.171887    0.190823    0.138917    11.00000   -1.20000
H14H  2   -0.165210    0.162373    0.041362    11.00000   -1.20000
AFIX   0
C15D  1    0.164983    0.135249    0.049517    11.00000    0.05871    0.05556 =
         0.03511    0.00270    0.00439    0.00401
AFIX  23
H15G  2    0.201410    0.152613   -0.007318    11.00000   -1.20000
H15H  2    0.082248    0.114937    0.021836    11.00000   -1.20000
AFIX   0
CL1   5    0.528270    0.183103    0.835425    11.00000    0.07011    0.07468 =
         0.06021    0.01071    0.00104   -0.00051
O11   4    0.342937    0.175606    0.828344    11.00000    0.09942    0.23703 =
         0.11353    0.05262    0.00155   -0.07486
O12   4    0.541627    0.217028    0.899494    11.00000    0.19742    0.13568 =
         0.21148   -0.08975    0.02927    0.00623
O13   4    0.602635    0.190880    0.739526    11.00000    0.10623    0.14877 =
         0.10527    0.05021    0.03907    0.01692
O14   4    0.617568    0.152078    0.887544    11.00000    0.20167    0.15530 =
         0.12408    0.04143   -0.02806    0.06622
CL2   5    0.610746    0.426759    0.451718    11.00000    0.10034    0.05847 =
         0.05219   -0.00585   -0.01386    0.00643
O21   4    0.451765    0.420111    0.489385    11.00000    0.23153    0.68417 =
         0.15093   -0.09360    0.08059   -0.22225
O22   4    0.590403    0.442261    0.359358    11.00000    0.35034    0.26893 =
         0.11028    0.07361   -0.11941   -0.21016
O23   4    0.670007    0.390268    0.443338    11.00000    0.33120    0.11681 =
         0.43863   -0.13167   -0.24365    0.10748
O24   4    0.718588    0.450163    0.517993    11.00000    0.24336    0.09120 =
         0.12145   -0.02330   -0.10681   -0.00394
CL3   5    0.759666    0.256488    0.336503    11.00000    0.06631    0.07133 =
         0.05835   -0.01026   -0.00486    0.00336
O31   4    0.672849    0.287285    0.388317    11.00000    0.20564    0.17386 =
         0.12197   -0.06976   -0.00375    0.07950
O32   4    0.751177    0.222395    0.398946    11.00000    0.27414    0.11857 =
         0.19231    0.05908   -0.04947    0.02820
O33   4    0.680334    0.248775    0.240096    11.00000    0.09243    0.11886 =
         0.08986   -0.02715   -0.03717    0.02043
O34   4    0.943904    0.264879    0.326715    11.00000    0.08829    0.33837 =
         0.11887   -0.09244    0.00154   -0.06834
CL4   5    0.728428    0.020774    0.966094    11.00000    0.10675    0.05908 =
         0.04448   -0.00375    0.01634   -0.01473
O41   4    0.875903   -0.002637    1.000742    11.00000    0.25979    0.13426 =
         0.19166   -0.03058   -0.12061    0.04591
O42   4    0.588327    0.006159    1.023197    11.00000    0.24238    0.24109 =
         0.11263   -0.05980    0.10715   -0.13007
O43   4    0.711477    0.012302    0.860623    11.00000    0.14788    0.09722 =
         0.04713   -0.00328    0.01183   -0.03310
O44   4    0.778139    0.061007    0.987830    11.00000    0.26824    0.06884 =
         0.06797   -0.01226    0.01138   -0.03304
H2AN  2    0.258528    0.389204    1.031649    11.00000    0.05120
H2CN  2    0.263942    0.294506    0.668178    11.00000    0.05172
H2EN  2    1.034552    0.055519    0.540617    11.00000    0.10910
H2GN  2    0.015455    0.141419    0.187024    11.00000    0.04320
HKLF 4
END
;
data_New_Global_Publ_Block
_journal_date_recd_electronic     2015-04-15
_journal_date_accepted     2015-04-20
_journal_name_full     'Acta Crystallographica, Section E'
_journal_year     2015
_journal_volume     71
_journal_issue      5
_journal_page_first     o343
_journal_page_last     o344
_journal_paper_category     HO
_journal_paper_doi     10.1107/S2056989015007781
_journal_coeditor_code     HB7409
_publ_contact_author_name     'Kambarali Turgunov'
_publ_contact_author_address
;
S. Yunusov Institute of the Chemistry of Plant Substances
Academy of Sciences of Uzbekistan
Mirzo Ulugbek Str. 77
Tashkent 100170
Uzbekistan
;
_publ_contact_author_email     kk_turgunov@rambler.ru
_publ_contact_author_fax     '+998 71 120-64-75'
_publ_contact_author_phone     '+998 71 262-78-97'
_publ_section_title
;
Crystal structure of anagyrine perchlorate
;
_publ_section_title_footnote     .
loop_
    _publ_author_name
    _publ_author_address
    'Turgunov, Kambarali K.'
;
S. Yunusov Institute of the Chemistry of Plant Substances
Academy of Sciences of Uzbekistan
Mirzo Ulugbek Str. 77
Tashkent 100170
Uzbekistan
;
    'Rakhimov, Shukhrat B.'
;
S. Yunusov Institute of the Chemistry of Plant Substances
Academy of Sciences of Uzbekistan
Mirzo Ulugbek Str. 77
Tashkent 100170
Uzbekistan
;
    'Vinogradova, Valentina I.'
;
S. Yunusov Institute of the Chemistry of Plant Substances
Academy of Sciences of Uzbekistan
Mirzo Ulugbek Str. 77
Tashkent 100170
Uzbekistan
;
    'Tashkhodjaev, Bakhodir'
;
S. Yunusov Institute of the Chemistry of Plant Substances
Academy of Sciences of Uzbekistan
Mirzo Ulugbek Str. 77
Tashkent 100170
Uzbekistan
;
