# Supplementary material for: Crystal structure of anagyrine perchlorate
Source: Acta Crystallogr E Crystallogr Commun. 2015 Apr 25;71(Pt 5):o343–4. doi: 10.1107/S2056989015007781 (PMC4420039; doi:10.1107/S2056989015007781)
Supplement: Supplementary file 2 [file e-71-0o343-Isup2.hkl]

# 
# h,k,l, Fc-squared, Fo-squared, sigma(Fo-squared) and status flag 
# 
data_I
_shelx_title ' exp_1607 in P21 ' 
_shelx_refln_list_code          4 
_shelx_F_calc_maximum      214.65 
_exptl_crystal_F_000      1456.00 
_reflns_d_resolution_high  0.7896 
 
loop_ 
 _symmetry_equiv_pos_as_xyz 
 'x, y, z' 
 '-x, y+1/2, -z' 
 
_cell_length_a     7.3550 
_cell_length_b    32.9820 
_cell_length_c    12.8849 
_cell_angle_alpha  90.000 
_cell_angle_beta   90.709 
_cell_angle_gamma  90.000 
 
_shelx_F_squared_multiplier     1.000 
 
loop_ 
 _refln_index_h 
 _refln_index_k 
 _refln_index_l 
 _refln_F_squared_calc 
 _refln_F_squared_meas 
 _refln_F_squared_sigma 
 _refln_observed_status 
   1 -41   0        4.73       15.88      5.49 o 
   0 -40   0       25.42       19.35      8.32 o 
   1 -40   0        0.12       -4.91      7.92 o 
   1 -39   0       23.36       36.27      9.15 o 
   2 -39   0        6.49       15.03      5.71 o 
   0 -38   0        2.85        4.67      5.85 o 
   1 -38   0       24.48       30.65      8.27 o 
   2 -38   0       27.68       22.53      4.85 o 
   3 -38   0        4.77       21.98      7.91 o 
   1 -37   0       57.45       70.36     14.72 o 
   2 -37   0       19.48       25.57      7.34 o 
   3 -37   0        1.62       -2.43      4.40 o 
   4 -37   0        1.99        1.91      2.08 o 
   0 -36   0       80.51       88.95     23.67 o 
   1 -36   0       22.52       31.45      9.29 o 
   2 -36   0       66.66       77.57     13.01 o 
   3 -36   0       16.63        8.56      5.79 o 
   4 -36   0        6.65       18.59      6.77 o 
   1 -35   0        6.23        0.74      5.79 o 
   2 -35   0      160.22      211.33     23.80 o 
   3 -35   0       20.35       17.48      2.95 o 
   4 -35   0       19.34       23.44      6.20 o 
   5 -35   0        4.33       12.99      9.18 o 
   0 -34   0       70.34       59.35     22.36 o 
   1 -34   0       41.12       32.96      9.54 o 
   2 -34   0      231.33      230.32     25.57 o 
   3 -34   0       48.88       55.14     10.31 o 
   4 -34   0       14.33       18.89      7.07 o 
   5 -34   0        6.39       13.32      4.81 o 
   1 -33   0      278.22      240.64     37.15 o 
   2 -33   0       38.59       46.73     10.50 o 
   3 -33   0      139.35      134.93     15.50 o 
   4 -33   0       13.02        9.08      4.93 o 
   5 -33   0       16.15       28.02      9.19 o 
   0 -32   0       44.39       22.60      8.82 o 
   1 -32   0      175.39      166.68     22.64 o 
   2 -32   0       27.04       26.90      9.89 o 
   3 -32   0       65.10       59.78     11.04 o 
   4 -32   0       16.54       17.54      7.40 o 
   5 -32   0        0.71        2.86      3.12 o 
   1 -31   0       21.74       30.61     26.18 o 
   2 -31   0       22.59       15.12      4.81 o 
   3 -31   0       68.76       57.51     12.37 o 
   4 -31   0        6.73        3.03      1.01 o 
   5 -31   0        0.67        1.71      5.06 o 
   6 -31   0        6.10        0.98      2.44 o 
   0 -30   0     2699.50     2818.71    135.65 o 
   1 -30   0      147.28      129.88     20.48 o 
   2 -30   0       99.44       73.79     14.80 o 
   3 -30   0       48.46       45.93      8.80 o 
   4 -30   0       84.29      100.15     19.11 o 
   5 -30   0       85.38       97.46     15.22 o 
   6 -30   0        0.38        3.97      6.04 o 
   1 -29   0      525.16      528.21     37.42 o 
   2 -29   0       92.84       93.82     16.65 o 
   3 -29   0       75.31       68.54     18.32 o 
   4 -29   0       46.71       46.57     14.82 o 
   5 -29   0       20.42       25.11      9.50 o 
   6 -29   0        4.66        1.96      3.62 o 
   0 -28   0       64.82       45.21     11.98 o 
   1 -28   0      354.69      349.01     30.12 o 
   2 -28   0      145.23      124.57     17.02 o 
   3 -28   0       36.71       35.85      8.52 o 
   4 -28   0       88.36       66.98     17.20 o 
   5 -28   0        0.25       -0.15      6.68 o 
   6 -28   0       14.34       17.23      5.78 o 
   1 -27   0      177.10      170.71     19.31 o 
   2 -27   0       41.82       41.17     10.22 o 
   3 -27   0       19.66       30.44      9.43 o 
   4 -27   0       15.25        8.64      6.76 o 
   5 -27   0       52.30       62.57     13.57 o 
   6 -27   0       17.64        2.79      6.59 o 
   7 -27   0       25.83       -8.22      8.22 o 
   0 -26   0       39.74       49.33     17.32 o 
   1 -26   0      303.31      308.60     26.16 o 
   2 -26   0       53.76       54.13     10.45 o 
   3 -26   0      481.37      487.81     33.39 o 
   4 -26   0       79.27       95.77     18.71 o 
   5 -26   0       60.42       71.16     15.71 o 
   6 -26   0        0.34       -2.76      2.96 o 
   7 -26   0        1.60        8.02      4.72 o 
   1 -25   0      485.19      523.61     33.51 o 
   2 -25   0       25.17       29.10      8.02 o 
   3 -25   0      766.94      785.09     44.46 o 
   4 -25   0       58.52       94.55     19.12 o 
   5 -25   0      220.30      266.01     29.39 o 
   6 -25   0       13.66        9.57      8.13 o 
   7 -25   0       23.18        3.82     22.45 o 
   0 -24   0     1519.19     1592.68    421.96 o 
   1 -24   0      477.95      476.48     38.57 o 
   2 -24   0       33.32       14.86     15.99 o 
   3 -24   0      623.49      661.42     44.87 o 
   4 -24   0      264.12      298.02     35.57 o 
   5 -24   0       12.86        4.40     11.92 o 
   6 -24   0       38.47       57.38     12.97 o 
   7 -24   0       50.84       45.96     20.45 o 
   1 -23   0       14.81       28.47     65.36 o 
   2 -23   0      675.46      725.94     41.19 o 
   3 -23   0      173.87      181.35     32.72 o 
   4 -23   0      532.70      529.51     48.34 o 
   5 -23   0       48.71       54.98     17.12 o 
   6 -23   0       11.59       30.29      7.78 o 
   7 -23   0        1.19        1.96      5.22 o 
   0 -22   0      309.38      382.67    190.48 o 
   1 -22   0       94.22      113.22     55.06 o 
   2 -22   0      928.28      865.63    129.96 o 
   3 -22   0      333.74      291.79     33.47 o 
   4 -22   0      200.86      260.73     33.63 o 
   5 -22   0       44.09       54.07     14.64 o 
   6 -22   0       34.85       34.13     10.04 o 
   7 -22   0        6.84        5.75      7.20 o 
   1 -21   0      921.02      916.71    144.24 o 
   2 -21   0      133.54       81.68     41.70 o 
   3 -21   0     2324.12     2389.66     94.95 o 
   4 -21   0      218.20      171.64     26.26 o 
   5 -21   0       99.04      133.40     25.15 o 
   6 -21   0       26.33       20.62      8.33 o 
   7 -21   0       15.83       16.43      7.28 o 
   8 -21   0        8.77        0.82      0.61 o 
   0 -20   0      580.68      378.84    180.77 o 
   1 -20   0      661.50      674.29    118.52 o 
   2 -20   0      133.29      146.97     50.06 o 
   3 -20   0      471.91      450.69     98.42 o 
   4 -20   0      325.66      262.15     32.29 o 
   5 -20   0        7.37       11.96     17.31 o 
   6 -20   0       83.50      101.41     31.09 o 
   7 -20   0       50.74       52.22     12.13 o 
   8 -20   0       16.13        1.84      5.57 o 
   1 -19   0      345.99      235.77     68.34 o 
   2 -19   0      335.45      439.13     85.77 o 
   3 -19   0     2263.41     1996.03    201.52 o 
   4 -19   0       65.05       47.93     14.01 o 
   5 -19   0       49.22       37.77     13.62 o 
   6 -19   0      187.46      204.26     41.97 o 
   7 -19   0       56.57       56.34     15.06 o 
   8 -19   0       31.01       27.86      9.89 o 
   0 -18   0     4709.11     4447.64    604.86 o 
   1 -18   0       15.21       27.81     46.03 o 
   2 -18   0      818.70      778.27    115.02 o 
   3 -18   0      882.82      680.70    125.77 o 
   4 -18   0       58.11      110.01     27.13 o 
   5 -18   0      135.88      134.45     30.89 o 
   6 -18   0      180.41      193.67     27.71 o 
   7 -18   0        9.36        0.90      3.56 o 
   8 -18   0       15.78       -5.93      6.22 o 
   1 -17   0      271.14      260.12     59.94 o 
   2 -17   0     1908.39     1678.86    163.73 o 
   3 -17   0      251.12      272.65     60.61 o 
   4 -17   0      572.75      676.44     61.88 o 
   5 -17   0      133.06      137.49     30.64 o 
   6 -17   0       61.58       62.12     15.42 o 
   7 -17   0       17.10        9.12     17.16 o 
   8 -17   0       15.63       31.17     12.62 o 
   0 -16   0      185.95      253.13     70.48 o 
   1 -16   0      202.43      253.09     57.25 o 
   2 -16   0     1689.28     1487.05    141.71 o 
   3 -16   0      827.84      992.02    125.19 o 
   4 -16   0      566.32      581.49    123.06 o 
   5 -16   0       57.12       41.40     24.34 o 
   6 -16   0      234.22      174.04     43.53 o 
   7 -16   0        1.17       10.51     21.55 o 
   8 -16   0        5.93       16.14     15.26 o 
   1 -15   0      286.70      289.14     48.00 o 
   2 -15   0     2445.92     2230.23    185.54 o 
   3 -15   0      162.57      215.98     63.39 o 
   4 -15   0      242.16      145.06     59.61 o 
   5 -15   0      370.48      352.67     45.40 o 
   6 -15   0      235.79      231.44     32.07 o 
   7 -15   0      193.45      203.99     33.75 o 
   8 -15   0        0.54       15.87     14.13 o 
   0 -14   0      915.55     1115.07    181.96 o 
   1 -14   0      218.23      246.68     47.38 o 
   2 -14   0      948.36      787.75    108.88 o 
   3 -14   0      273.19      123.90     47.88 o 
   4 -14   0      115.25       85.09     46.54 o 
   5 -14   0       63.55       55.52     20.58 o 
   6 -14   0        1.95       10.64     18.13 o 
   7 -14   0        3.47       41.32    192.52 o 
   8 -14   0       10.26       12.57     14.19 o 
   1 -13   0      356.18      320.37     48.60 o 
   2 -13   0      221.79      290.11     64.19 o 
   3 -13   0      605.61      434.52     77.79 o 
   4 -13   0       42.69       99.95     47.53 o 
   5 -13   0      277.71      326.23     31.59 o 
   6 -13   0      118.49      149.91     30.10 o 
   7 -13   0       17.76        6.52     11.47 o 
   8 -13   0        9.62       11.70     16.29 o 
   0 -12   0    15027.56    16011.93    849.18 o 
   1 -12   0     1120.41     1048.58    102.68 o 
   2 -12   0      271.91      214.23     44.08 o 
   3 -12   0       98.77      183.13     49.71 o 
   4 -12   0        0.87       59.01     39.41 o 
   5 -12   0       13.23        5.33     16.83 o 
   6 -12   0      407.86      445.08     63.15 o 
   7 -12   0      149.65      143.96     41.45 o 
   8 -12   0      152.53      165.66     42.43 o 
   1 -11   0      549.10      578.57     73.91 o 
   2 -11   0       69.43       83.98     21.76 o 
   3 -11   0     1552.83     1796.23    134.25 o 
   4 -11   0      514.41      476.40     99.59 o 
   5 -11   0      249.97      204.03     36.86 o 
   6 -11   0      201.44      198.11     79.44 o 
   7 -11   0       67.16       99.32    198.75 o 
   8 -11   0      134.93      151.49     41.21 o 
   0 -10   0     5727.79     5958.88    254.67 o 
   1 -10   0      555.08      609.52     81.96 o 
   2 -10   0       47.35       12.02     10.42 o 
   3 -10   0      770.17      643.05     84.38 o 
   4 -10   0     1453.32     1742.26    190.26 o 
   5 -10   0      178.52      154.03     35.60 o 
   6 -10   0      172.46      185.21     66.78 o 
   7 -10   0      242.47      258.03    112.52 o 
   8 -10   0        2.35       -5.02      7.39 o 
   1  -9   0     2123.59     1841.07    140.27 o 
   2  -9   0     2596.89     3118.08    160.30 o 
   3  -9   0     3003.17     2366.84    178.12 o 
   4  -9   0      200.94      169.28     55.88 o 
   5  -9   0      100.50       72.87     33.17 o 
   6  -9   0      933.83     1034.26     76.66 o 
   7  -9   0      109.07      198.80    136.13 o 
   8  -9   0        0.39       27.44     20.48 o 
   9  -9   0       10.35        6.20      6.88 o 
   0  -8   0    11942.47    12600.04    229.96 o 
   1  -8   0     4952.56     4970.01    115.93 o 
   2  -8   0     1671.75     1363.84     99.90 o 
   3  -8   0      296.68      354.81     66.69 o 
   4  -8   0     2807.36     3039.27    274.06 o 
   5  -8   0      257.80      239.01     68.52 o 
   6  -8   0      192.05      191.55     68.82 o 
   7  -8   0        3.31       -8.01      8.01 o 
   8  -8   0       13.19        9.47     17.42 o 
   9  -8   0        5.10       -6.20      6.20 o 
   1  -7   0     7340.22     7400.89    216.44 o 
   2  -7   0      734.50      579.21     57.56 o 
   3  -7   0      373.15      400.78     61.55 o 
   4  -7   0     3464.11     3714.42    297.93 o 
   5  -7   0       82.76      114.68     46.92 o 
   6  -7   0     1223.48     1321.12     71.63 o 
   7  -7   0       40.82       37.38     17.69 o 
   8  -7   0       76.42       90.69     35.01 o 
   9  -7   0        0.31        0.63      4.72 o 
   0  -6   0    38610.00    36584.60    506.66 o 
   1  -6   0     3551.95     3331.06    136.40 o 
   2  -6   0     6466.10     6864.38    191.50 o 
   3  -6   0     1348.68     1762.22    124.31 o 
   4  -6   0     1338.87     1258.87    145.10 o 
   5  -6   0      715.65      752.61    129.23 o 
   6  -6   0      928.03      959.53     60.90 o 
   7  -6   0        3.47       30.80     27.40 o 
   8  -6   0       45.89       55.89     25.86 o 
   9  -6   0        7.37        7.47     11.23 o 
   1  -5   0    11097.77    11764.22    317.57 o 
   2  -5   0    39338.32    39641.07    608.11 o 
   3  -5   0      611.24      531.34     62.57 o 
   4  -5   0     2429.30     2738.15    174.82 o 
   5  -5   0       43.51       81.81     44.16 o 
   6  -5   0      122.66      132.18     34.26 o 
   7  -5   0      147.39      188.44     45.86 o 
   8  -5   0        3.41      -11.17     18.68 o 
   9  -5   0       20.98       30.97     13.56 o 
   0  -4   0     9401.48     8741.97    389.98 o 
   1  -4   0    13700.86    12891.80    265.92 o 
   2  -4   0    21787.29    20994.17    375.47 o 
   3  -4   0       24.58        2.61     19.72 o 
   4  -4   0     4158.62     4337.38    217.95 o 
   5  -4   0      138.15       99.08     94.95 o 
   6  -4   0      442.47      535.75     45.31 o 
   7  -4   0        2.70       18.10     10.27 o 
   8  -4   0        5.87       13.34      9.98 o 
   9  -4   0        0.14       19.56      8.15 o 
   1  -3   0     1771.81     1626.36     68.79 o 
   2  -3   0    19127.08    18975.09    289.85 o 
   3  -3   0     1389.62     1358.19     91.79 o 
   4  -3   0     2267.75     2349.40    157.05 o 
   5  -3   0     1025.91     1314.41    167.32 o 
   6  -3   0      168.90      176.77     26.01 o 
   7  -3   0       35.96       34.84     13.11 o 
   8  -3   0        3.13        2.89      6.52 o 
   9  -3   0        6.72        7.32      8.89 o 
   1  -2   0     3270.69     3096.25    101.27 o 
   2  -2   0    31057.71    28239.16    446.00 o 
   3  -2   0      632.77      765.15     86.25 o 
   4  -2   0     1352.17     1164.89    133.88 o 
   5  -2   0      357.99      315.12     77.00 o 
   6  -2   0      146.88      120.76     40.54 o 
   7  -2   0      222.02      232.77     31.90 o 
   8  -2   0       58.56       62.33     27.23 o 
   9  -2   0       15.00       29.05     15.26 o 
   1  -1   0     1840.26     1675.85     61.48 o 
   2  -1   0     6598.74     6212.66    196.31 o 
   3  -1   0      545.46      797.67     90.94 o 
   4  -1   0     1187.27     1126.59    129.44 o 
   5  -1   0       82.22       57.36     49.49 o 
   6  -1   0      883.63      927.84     59.16 o 
   7  -1   0        4.18        8.80      9.28 o 
   8  -1   0       29.13       51.67     25.21 o 
   9  -1   0       12.16       14.78      4.91 o 
   1   0   0      135.13      211.39     25.00 o 
   2   0   0     4439.76     4310.49    175.01 o 
   3   0   0      174.79      143.96     37.70 o 
   4   0   0      323.75      361.67     97.73 o 
   5   0   0        1.44       17.68     33.52 o 
   6   0   0       88.49       54.42     20.18 o 
   7   0   0      250.53      211.22     30.39 o 
   8   0   0        0.45        2.78      7.29 o 
   9   0   0        0.40       -1.57      2.88 o 
   1   1   0     1467.06     1382.56     77.05 o 
   2   1   0     6629.39     6453.35    228.28 o 
   3   1   0      596.06      848.45     97.71 o 
   4   1   0     1254.57     1287.09    122.37 o 
   5   1   0       76.27      114.46     52.16 o 
   6   1   0      850.07      895.85     51.06 o 
   7   1   0        2.31        3.28     11.07 o 
   8   1   0       23.15       22.97     18.61 o 
   1   2   0     3272.67     3041.17    122.25 o 
   2   2   0    31545.15    31051.07   1218.90 o 
   3   2   0      495.18      625.23     87.92 o 
   4   2   0     1303.24     1275.52    150.31 o 
   5   2   0      404.66      395.20    101.15 o 
   6   2   0      139.17       98.85     42.39 o 
   7   2   0      221.40      262.90     33.64 o 
   8   2   0       63.29       76.27     22.02 o 
   1   3   0     1799.10     1654.29     87.13 o 
   2   3   0    18640.99    18621.94    423.84 o 
   3   3   0     1489.52     1480.20    120.27 o 
   4   3   0     2167.57     2220.83    171.36 o 
   5   3   0     1005.44     1200.95    151.21 o 
   6   3   0      178.63      171.68     21.02 o 
   7   3   0       46.55       27.09     10.77 o 
   8   3   0        1.50        5.45      8.28 o 
   0   4   0     9478.52     8850.93    350.71 o 
   1   4   0    13468.83    12644.63    266.57 o 
   2   4   0    21851.71    21100.08    395.08 o 
   3   4   0       15.14        1.95     10.28 o 
   4   4   0     4509.98     4938.81    261.32 o 
   5   4   0      138.13      104.45     36.13 o 
   6   4   0      389.03      431.53     34.99 o 
   7   4   0        3.67       -2.01      4.51 o 
   8   4   0        3.93        7.76      3.32 o 
   1   5   0    11588.48    13001.55    197.32 o 
   2   5   0    39394.09    38924.54    794.70 o 
   3   5   0      665.07      621.14     81.09 o 
   4   5   0     2359.57     2673.37    175.34 o 
   5   5   0       35.34       60.06     34.58 o 
   6   5   0      143.05      165.07     22.44 o 
   7   5   0      115.82       89.04     23.71 o 
   8   5   0        2.96       -1.90      9.02 o 
   0   6   0    38564.97    33264.80    863.95 o 
   1   6   0     3444.84     3402.47    105.03 o 
   2   6   0     6327.03     6817.78    201.12 o 
   3   6   0     1253.41     1568.20    117.58 o 
   4   6   0     1442.29     1478.57    131.26 o 
   5   6   0      703.96      694.25    131.07 o 
   6   6   0      928.74     1028.09     61.76 o 
   7   6   0        3.43        5.41      8.81 o 
   8   6   0       44.88       56.81     18.80 o 
   1   7   0     7279.02     8006.90    142.38 o 
   2   7   0      714.66      541.64     57.61 o 
   3   7   0      408.16      514.47     66.59 o 
   4   7   0     3478.90     3882.05    218.17 o 
   5   7   0       84.45       57.25     54.48 o 
   6   7   0     1224.83     1376.41     65.77 o 
   7   7   0       57.67       47.90     13.51 o 
   8   7   0       78.92       98.39     22.09 o 
   0   8   0    11841.46    12330.23    575.54 o 
   1   8   0     4986.27     5401.49    132.37 o 
   2   8   0     1943.59     1688.24    104.33 o 
   3   8   0      261.59      350.01     55.13 o 
   4   8   0     2615.32     3112.63    200.61 o 
   5   8   0      254.57      282.22     80.74 o 
   6   8   0      231.46      191.55     23.57 o 
   7   8   0        3.17        7.99      7.26 o 
   8   8   0       12.45       23.35     20.46 o 
   1   9   0     1992.42     1819.31     79.79 o 
   2   9   0     2396.61     3066.66    159.42 o 
   3   9   0     3007.20     2464.21    155.82 o 
   4   9   0      237.67      208.10     39.11 o 
   5   9   0       91.99       69.68     22.98 o 
   6   9   0      907.02     1058.28     57.09 o 
   7   9   0      115.69      144.67     25.03 o 
   8   9   0        0.52        9.39     15.14 o 
   0  10   0     5572.97     6323.49    343.21 o 
   1  10   0      615.19      732.61     52.86 o 
   2  10   0       76.03       30.44     14.39 o 
   3  10   0      936.12      843.04     92.15 o 
   4  10   0     1408.25     1732.51    153.41 o 
   5  10   0      159.10      212.04     33.21 o 
   6  10   0      191.13      121.89     30.73 o 
   7  10   0      238.30      305.88     51.38 o 
   8  10   0        3.24        6.62     16.42 o 
   1  11   0      622.40      557.77     49.40 o 
   2  11   0       54.31       43.37     18.26 o 
   3  11   0     1562.29     1909.43    142.14 o 
   4  11   0      565.41      631.63    106.78 o 
   5  11   0      248.33      199.34     31.60 o 
   6  11   0      187.46      219.40     36.54 o 
   7  11   0       59.16       48.21     16.73 o 
   8  11   0      140.91      180.20     43.67 o 
   0  12   0    14881.32    16599.78    497.42 o 
   1  12   0      969.99      823.27     66.15 o 
   2  12   0      314.63      223.36     45.66 o 
   3  12   0      106.45       93.90     34.25 o 
   4  12   0        8.95       -5.75     37.59 o 
   5  12   0       16.45       14.54      5.38 o 
   6  12   0      365.82      470.93     53.31 o 
   7  12   0      153.74      154.36     28.07 o 
   8  12   0      140.92      160.15     38.22 o 
   1  13   0      381.57      269.07     37.89 o 
   2  13   0      223.99      206.56     48.21 o 
   3  13   0      584.10      379.44     71.97 o 
   4  13   0       45.39       22.28     24.01 o 
   5  13   0      282.02      342.66     54.38 o 
   6  13   0      129.05       93.44     37.57 o 
   7  13   0       19.68       13.63      8.98 o 
   8  13   0        7.47        4.96      5.98 o 
   0  14   0      813.55     1073.03    113.95 o 
   1  14   0      199.67      227.84     37.25 o 
   2  14   0      926.27      752.76     98.74 o 
   3  14   0      321.66      239.64     57.53 o 
   4  14   0       85.05       30.85     38.78 o 
   5  14   0       82.76       94.00     19.45 o 
   6  14   0        1.69       -4.69     29.51 o 
   7  14   0        4.05      -10.30     10.30 o 
   8  14   0       11.93        6.68      3.27 o 
   1  15   0      297.17      325.07     46.08 o 
   2  15   0     2351.83     2004.12    166.76 o 
   3  15   0      136.85      166.47     48.08 o 
   4  15   0      213.64      131.24     51.35 o 
   5  15   0      380.95      405.42     39.76 o 
   6  15   0      233.57      279.73     65.65 o 
   7  15   0      183.29      163.90     28.70 o 
   8  15   0        0.01       -6.77      6.77 o 
   0  16   0      281.09      282.60     68.00 o 
   1  16   0      288.32      365.46     50.98 o 
   2  16   0     1670.65     1215.93    131.75 o 
   3  16   0      860.30      875.55    121.25 o 
   4  16   0      652.20      749.62    125.17 o 
   5  16   0       56.46       69.28     17.80 o 
   6  16   0      222.65      214.22     37.02 o 
   7  16   0        1.72      -12.76     12.76 o 
   8  16   0        5.50      -12.61     12.61 o 
   1  17   0      229.11      242.34     42.72 o 
   2  17   0     1953.62     1511.66    214.15 o 
   3  17   0      186.71      184.49     54.08 o 
   4  17   0      524.41      597.64     57.82 o 
   5  17   0      122.25      109.07     21.83 o 
   6  17   0       58.39       13.46     55.70 o 
   7  17   0       15.99       19.27     13.46 o 
   8  17   0       17.27       -5.09      5.79 o 
   0  18   0     4543.31     5055.91    372.82 o 
   1  18   0        9.68       52.88     34.90 o 
   2  18   0      716.10      607.17    109.07 o 
   3  18   0      945.39      720.42    115.85 o 
   4  18   0       32.01       27.10     13.71 o 
   5  18   0      130.69      113.38     36.13 o 
   6  18   0      204.23      238.11     38.39 o 
   7  18   0       10.33        2.09      9.69 o 
   8  18   0       13.20        2.45      4.93 o 
   1  19   0      347.16      329.02     58.07 o 
   2  19   0      342.84      352.71     82.65 o 
   3  19   0     2347.64     2037.66    227.74 o 
   4  19   0       66.01       69.86     17.34 o 
   5  19   0       40.40        8.36     20.60 o 
   6  19   0      165.13      229.88     50.41 o 
   7  19   0       63.63       20.18     11.01 o 
   8  19   0       29.79       59.82     18.42 o 
   0  20   0      534.82      389.48     48.22 o 
   1  20   0      699.54      704.31    101.79 o 
   2  20   0      176.98      146.12     54.26 o 
   3  20   0      444.97      269.00     70.14 o 
   4  20   0      291.03      208.40     45.28 o 
   5  20   0        5.88       -0.18      4.19 o 
   6  20   0       88.75       51.51     43.64 o 
   7  20   0       50.34       21.24     12.74 o 
   8  20   0       15.88       30.26     13.34 o 
   1  21   0      856.30      797.11    108.71 o 
   2  21   0      158.57       78.93     55.98 o 
   3  21   0     2287.79     2255.59    113.62 o 
   4  21   0      251.04      162.26     26.53 o 
   5  21   0      102.50      100.20     24.36 o 
   6  21   0       21.38       19.49     26.83 o 
   7  21   0       14.68        5.35     13.32 o 
   0  22   0      390.72      481.36     97.43 o 
   1  22   0      106.59       92.52     36.44 o 
   2  22   0      918.54      960.32    151.76 o 
   3  22   0      398.94      356.91     37.01 o 
   4  22   0      224.56      229.72     38.31 o 
   5  22   0       47.07       40.93     15.11 o 
   6  22   0       24.65        8.66     36.65 o 
   7  22   0        5.98       -0.19      8.36 o 
   1  23   0       21.65       71.40     48.42 o 
   2  23   0      638.13      730.17     61.90 o 
   3  23   0      180.03      155.41     28.63 o 
   4  23   0      506.78      527.62     49.29 o 
   5  23   0       48.22       33.82     24.07 o 
   6  23   0       16.08       21.72      6.94 o 
   7  23   0        1.17        2.72      8.76 o 
   0  24   0     1509.00     1884.09    211.17 o 
   1  24   0      503.59      504.34     43.25 o 
   2  24   0       31.61       13.01     16.97 o 
   3  24   0      629.70      695.05     46.52 o 
   4  24   0      257.20      291.41     36.04 o 
   5  24   0       18.59       27.12     11.78 o 
   6  24   0       32.19       69.27     26.42 o 
   7  24   0       47.54       69.86     21.83 o 
   1  25   0      429.59      470.66     33.14 o 
   2  25   0       28.19       44.38     18.87 o 
   3  25   0      740.29      763.02     48.50 o 
   4  25   0       52.16       87.99     17.24 o 
   5  25   0      222.91      253.66     32.97 o 
   6  25   0       14.18       19.42     21.23 o 
   7  25   0       26.39       29.43      9.48 o 
   0  26   0       29.56       35.93     14.14 o 
   1  26   0      319.36      319.24     25.43 o 
   2  26   0       71.73       69.20     18.79 o 
   3  26   0      479.46      484.65     40.27 o 
   4  26   0       63.01       65.90     17.37 o 
   5  26   0       55.66       55.29     11.39 o 
   6  26   0        0.37        7.78      4.97 o 
   7  26   0        1.74       -0.80      3.78 o 
   1  27   0      164.83      157.26     18.19 o 
   2  27   0       48.73       57.07     12.08 o 
   3  27   0       22.20       38.03     12.97 o 
   4  27   0       19.97       30.12     10.90 o 
   5  27   0       53.75       73.93     17.17 o 
   6  27   0       17.21       20.68     10.11 o 
   7  27   0       28.09       37.38     11.34 o 
   0  28   0       45.94       53.61     17.93 o 
   1  28   0      335.42      356.44     30.75 o 
   2  28   0      133.90      127.71     18.50 o 
   3  28   0       38.31       48.28     11.29 o 
   4  28   0       78.69       70.87     18.91 o 
   5  28   0        0.35        2.91      3.37 o 
   6  28   0       13.65       28.23     11.77 o 
   1  29   0      533.40      552.06     38.13 o 
   2  29   0       90.83      111.93     15.81 o 
   3  29   0       83.51      123.29     18.27 o 
   4  29   0       53.47       66.62     14.51 o 
   5  29   0       23.91       31.99      8.42 o 
   6  29   0        4.14       15.03      7.36 o 
   0  30   0     2630.26     2835.17    137.30 o 
   1  30   0      135.17      165.57     20.38 o 
   2  30   0      107.20      109.77     15.44 o 
   3  30   0       38.97       42.03     11.36 o 
   4  30   0       86.98      103.74     17.49 o 
   5  30   0       82.97      106.73     17.71 o 
   6  30   0        0.99        1.81      7.98 o 
   1  31   0       18.85       18.07      5.31 o 
   2  31   0       22.49       25.32      6.34 o 
   3  31   0       60.03       62.82     11.95 o 
   4  31   0        5.74       11.65      4.86 o 
   5  31   0        0.13        2.87      6.60 o 
   6  31   0        5.34       -1.74      8.32 o 
   0  32   0       62.71       38.20     15.56 o 
   1  32   0      148.82      156.36     22.13 o 
   2  32   0       27.86       30.86      9.90 o 
   3  32   0       63.62       73.88     13.20 o 
   4  32   0       17.45       30.72     11.01 o 
   5  32   0        1.48        6.52      6.41 o 
   1  33   0      293.27      327.47     31.39 o 
   2  33   0       38.79       49.20     10.57 o 
   3  33   0      127.63      118.42     20.72 o 
   4  33   0       11.61        9.29      4.96 o 
   5  33   0       13.80       16.09      6.73 o 
   0  34   0       68.86       73.83     20.75 o 
   1  34   0       39.61       44.02     11.06 o 
   2  34   0      224.36      224.43     30.01 o 
   3  34   0       43.66       20.28      9.64 o 
   4  34   0       17.76       14.61     10.29 o 
   5  34   0        5.72        3.74      4.07 o 
   1  35   0       11.23        2.90      4.86 o 
   2  35   0      147.41      164.79     24.31 o 
   3  35   0       24.46       21.65      8.00 o 
   4  35   0       17.42       15.42      3.96 o 
   0  36   0       84.57       85.33     20.26 o 
   1  36   0       20.51       20.23      8.14 o 
   2  36   0       70.47       75.78     15.36 o 
   3  36   0       16.92        6.57      5.63 o 
   4  36   0        4.95        5.76      7.50 o 
   1  37   0       55.21       44.49     16.21 o 
   2  37   0       22.29       23.41      8.72 o 
   3  37   0        1.70       -0.41      1.13 o 
   4  37   0        1.79        7.84      3.84 o 
   0  38   0        2.52        4.34      3.02 o 
   1  38   0       23.08       24.95      8.43 o 
   2  38   0       27.86       26.95      8.13 o 
   3  38   0        3.80        3.13      5.73 o 
   1  39   0       24.23       26.25      9.56 o 
   2  39   0        8.57       17.90      7.97 o 
   3  39   0        5.29        0.58      2.79 o 
   0  40   0       19.45       20.41     12.48 o 
   1  40   0        0.02       -1.31      2.69 o 
   2  40   0        7.97       20.24      7.06 o 
   1  41   0        4.42        3.18     12.02 o 
  -1 -41   1        1.28       14.77      8.28 o 
   0 -41   1        7.44       13.05      5.14 o 
  -1 -40   1       25.39       47.31     12.26 o 
   0 -40   1       69.10       82.22     16.69 o 
   1 -40   1       61.70       61.61     16.12 o 
  -2 -39   1        0.03       -1.94     15.51 o 
  -1 -39   1       37.95       38.14     11.07 o 
   0 -39   1        1.68        1.22      8.33 o 
   1 -39   1       20.83       28.31      8.12 o 
   2 -39   1       17.70       20.20      4.75 o 
  -3 -38   1        8.37        6.59      3.97 o 
  -2 -38   1        9.83       17.81      7.81 o 
  -1 -38   1       21.92        6.68      9.14 o 
   0 -38   1        8.48       14.81      6.55 o 
   1 -38   1        1.19        9.64      6.86 o 
   2 -38   1        2.63        6.81      6.41 o 
   3 -38   1        5.59        4.88      4.89 o 
  -4 -37   1       40.26       51.54     14.77 o 
  -3 -37   1        7.25        4.09      5.91 o 
  -2 -37   1        8.26        7.27      4.92 o 
  -1 -37   1       25.60       29.22      9.10 o 
   0 -37   1        2.10       -5.89      5.89 o 
   1 -37   1       23.73       26.32      7.03 o 
   2 -37   1       16.32        8.70      4.45 o 
   3 -37   1       88.07       92.51     14.91 o 
   4 -37   1       39.97       44.91     25.27 o 
  -4 -36   1        7.92        4.76      7.70 o 
  -3 -36   1      102.43      131.41     13.96 o 
  -2 -36   1        3.78       16.29      4.04 o 
  -1 -36   1       68.31       64.75     14.22 o 
   0 -36   1      128.99      138.92     18.84 o 
   1 -36   1      127.41      132.72     18.23 o 
   2 -36   1       30.87       23.48      6.53 o 
   3 -36   1       29.57       36.68      7.88 o 
   4 -36   1       55.20       61.78      9.36 o 
  -4 -35   1       30.79       36.28      9.47 o 
  -3 -35   1       25.98       13.58      5.88 o 
  -2 -35   1       49.38       54.71     11.47 o 
  -1 -35   1      117.16      140.78     22.80 o 
   0 -35   1        3.14       -4.11      7.71 o 
   1 -35   1       40.48       40.59     12.77 o 
   2 -35   1       80.14       73.23     13.44 o 
   3 -35   1       18.89       30.09      8.24 o 
   4 -35   1       12.62       10.86      4.70 o 
  -5 -34   1       87.99       82.68     14.99 o 
  -4 -34   1       20.74       27.04      8.52 o 
  -3 -34   1       34.48       24.47     12.84 o 
  -2 -34   1        9.28       21.24     11.08 o 
  -1 -34   1       91.39      104.11     17.45 o 
   0 -34   1      100.76       83.49     15.50 o 
   1 -34   1       84.44       95.84     17.64 o 
   2 -34   1       56.48       56.08     12.29 o 
   3 -34   1        8.01        9.57      4.99 o 
   4 -34   1        4.63       16.28      3.35 o 
   5 -34   1       83.30       71.93     11.62 o 
  -5 -33   1        2.87        3.33      2.47 o 
  -4 -33   1       19.44       28.00     10.02 o 
  -3 -33   1        3.12       16.59      7.90 o 
  -2 -33   1       10.12        7.18     12.25 o 
  -1 -33   1       43.52       43.06     15.09 o 
   0 -33   1       28.30       15.17      4.63 o 
   1 -33   1       33.28       21.15     45.58 o 
   2 -33   1       37.13       44.27      8.97 o 
   3 -33   1        9.89       12.31      5.62 o 
   4 -33   1        5.19        2.38      5.57 o 
   5 -33   1       10.27        5.81      6.40 o 
  -5 -32   1        1.68       -4.49      4.49 o 
  -4 -32   1        0.69       -6.58      6.94 o 
  -3 -32   1       79.04       91.14     17.33 o 
  -2 -32   1       30.57       24.94      8.63 o 
  -1 -32   1       32.17       40.83     14.47 o 
   0 -32   1       29.58       27.62      9.21 o 
   1 -32   1      132.69      113.57     17.14 o 
   2 -32   1      127.01      120.17     15.60 o 
   3 -32   1       49.42       55.61     10.68 o 
   4 -32   1       85.07       69.68     12.53 o 
   5 -32   1       19.94        3.42      8.07 o 
  -6 -31   1        3.59        5.38      3.55 o 
  -5 -31   1      106.84      130.41     25.03 o 
  -4 -31   1       29.61       22.72      8.14 o 
  -3 -31   1        5.21        8.58      4.32 o 
  -2 -31   1      340.32      353.13     30.15 o 
  -1 -31   1      113.71      106.55     19.19 o 
   0 -31   1      155.77      142.13     19.72 o 
   1 -31   1       35.74       17.91     28.89 o 
   2 -31   1      114.51       91.22     13.29 o 
   3 -31   1        2.51        3.75      3.26 o 
   4 -31   1       41.93       27.60      7.36 o 
   5 -31   1       34.88       36.07      6.83 o 
   6 -31   1       14.65        6.15      8.48 o 
  -6 -30   1       27.74       14.09      2.82 o 
  -5 -30   1       51.48       81.61     21.05 o 
  -4 -30   1       13.85       18.88      9.93 o 
  -3 -30   1        5.45        3.17      4.27 o 
  -2 -30   1        3.54       -2.91      4.00 o 
  -1 -30   1      197.68      221.78     27.09 o 
   0 -30   1      126.14      123.29     17.59 o 
   1 -30   1      209.30      211.22     23.22 o 
   2 -30   1      115.28       91.26     14.84 o 
   3 -30   1        4.77        0.38      3.58 o 
   4 -30   1       73.46       33.24      9.34 o 
   5 -30   1       67.42       80.52     12.15 o 
   6 -30   1        6.81       -3.10      3.67 o 
  -6 -29   1       57.82       80.47     14.29 o 
  -5 -29   1       25.01        9.37      8.90 o 
  -4 -29   1       23.07       39.23     11.14 o 
  -3 -29   1      342.38      329.81     27.55 o 
  -2 -29   1      104.36       87.98     16.35 o 
  -1 -29   1       80.11       67.75     13.19 o 
   0 -29   1      295.18      297.97     27.85 o 
   1 -29   1      202.69      192.06     21.94 o 
   2 -29   1      174.04      165.10     23.20 o 
   3 -29   1      170.97      184.68     22.04 o 
   4 -29   1       32.86       23.82      8.54 o 
   5 -29   1        5.94        5.80      6.24 o 
   6 -29   1       26.17       19.22      9.15 o 
  -6 -28   1       14.52       21.93      8.71 o 
  -5 -28   1        1.11        6.69      5.58 o 
  -4 -28   1      165.77      167.66     24.16 o 
  -3 -28   1       83.77      110.56     18.65 o 
  -2 -28   1      221.48      184.03     25.28 o 
  -1 -28   1      304.01      301.44     25.75 o 
   0 -28   1       97.50       85.92     14.37 o 
   1 -28   1      113.32      116.44     16.97 o 
   2 -28   1      106.26       96.19     15.84 o 
   3 -28   1       45.27       66.86     13.65 o 
   4 -28   1       55.50       55.59     15.82 o 
   5 -28   1       32.59       27.45      9.50 o 
   6 -28   1       73.46       54.24     14.49 o 
  -7 -27   1        5.79       10.31      8.85 o 
  -6 -27   1       10.67       22.93      9.55 o 
  -5 -27   1        6.69       10.38      4.45 o 
  -4 -27   1      124.51      124.41     24.87 o 
  -3 -27   1      186.25      197.35     22.92 o 
  -2 -27   1       31.82       26.58      7.57 o 
  -1 -27   1       90.81      105.43     14.94 o 
   0 -27   1       39.87       20.83      7.13 o 
   1 -27   1      531.46      513.39     36.42 o 
   2 -27   1      134.06      147.71     19.29 o 
   3 -27   1      411.19      444.14     38.52 o 
   4 -27   1       82.20      103.27     21.12 o 
   5 -27   1       71.08       64.12     15.74 o 
   6 -27   1       25.74       21.74      6.12 o 
   7 -27   1        6.40        1.71      3.83 o 
  -7 -26   1       21.41        6.60      4.09 o 
  -6 -26   1       40.66       39.44     14.00 o 
  -5 -26   1       24.54       15.00      6.15 o 
  -4 -26   1      204.46      165.97     34.44 o 
  -3 -26   1      170.21      166.74     29.14 o 
  -2 -26   1        5.79        7.94     13.59 o 
  -1 -26   1      129.77      114.13     16.02 o 
   0 -26   1      104.02       81.52     16.44 o 
   1 -26   1       37.95       39.58     10.07 o 
   2 -26   1      167.67      187.57     20.25 o 
   3 -26   1      176.73      168.55     22.55 o 
   4 -26   1      321.08      326.58     39.38 o 
   5 -26   1        9.67       12.09      5.58 o 
   6 -26   1       12.08       13.47      4.99 o 
   7 -26   1       11.58       19.75     13.74 o 
  -7 -25   1        4.79        0.34      1.61 o 
  -6 -25   1       28.84       27.93     10.40 o 
  -5 -25   1      102.23      119.99     19.06 o 
  -4 -25   1      311.20      316.98     37.45 o 
  -3 -25   1      225.67      208.30     23.91 o 
  -2 -25   1      265.98      256.06     25.21 o 
  -1 -25   1      174.28      173.07     19.16 o 
   0 -25   1      185.77      187.32     28.30 o 
   1 -25   1       83.63       83.05     18.48 o 
   2 -25   1      506.26      503.10     33.19 o 
   3 -25   1      352.44      362.12     30.90 o 
   4 -25   1       61.40       50.03     16.90 o 
   5 -25   1        9.56       22.20      8.32 o 
   6 -25   1        5.72        5.96      3.50 o 
   7 -25   1        5.20       -0.84     10.66 o 
  -7 -24   1       27.34       14.44      5.77 o 
  -6 -24   1       33.67       24.30      6.81 o 
  -5 -24   1       37.16       36.43     11.51 o 
  -4 -24   1       87.19       93.09     21.43 o 
  -3 -24   1      588.42      576.91     37.91 o 
  -2 -24   1      510.16      514.78     35.81 o 
  -1 -24   1       46.29       42.07      9.32 o 
   0 -24   1      838.89      870.13     70.95 o 
   1 -24   1      455.67      525.58     36.22 o 
   2 -24   1      811.86      833.83     42.57 o 
   3 -24   1       24.97       40.22     19.36 o 
   4 -24   1      233.23      243.04     34.43 o 
   5 -24   1       77.52       91.25     17.17 o 
   6 -24   1       30.14       57.00     12.69 o 
   7 -24   1       19.01        5.10      4.80 o 
  -7 -23   1        1.47       -0.31      8.47 o 
  -6 -23   1       69.95       60.52     15.59 o 
  -5 -23   1       14.65       14.03     13.88 o 
  -4 -23   1       64.56       63.81     13.93 o 
  -3 -23   1     1477.26     1708.16     59.91 o 
  -2 -23   1     1184.42     1289.08     56.14 o 
  -1 -23   1     1033.60     1044.71    185.63 o 
   0 -23   1      303.24      362.45    134.38 o 
   1 -23   1      313.57      259.41    101.82 o 
   2 -23   1     1789.75     1873.86     62.77 o 
   3 -23   1     1637.56     1807.13     83.97 o 
   4 -23   1      233.05      232.63     38.18 o 
   5 -23   1        9.00       11.10      6.91 o 
   6 -23   1       81.69      103.99     16.10 o 
   7 -23   1       15.25       24.80     16.12 o 
  -7 -22   1       34.74       50.84     10.15 o 
  -6 -22   1       26.33       26.67     18.88 o 
  -5 -22   1      129.23      133.95     21.44 o 
  -4 -22   1      152.03      101.09     37.03 o 
  -3 -22   1      706.60      753.00     39.12 o 
  -2 -22   1      173.34       48.10     45.88 o 
  -1 -22   1      449.28      337.13     88.93 o 
   0 -22   1       78.83      238.93    106.83 o 
   1 -22   1      321.76      392.74    110.96 o 
   2 -22   1      742.19      654.48    111.90 o 
   3 -22   1      946.85      993.91     61.04 o 
   4 -22   1      293.41      247.84     44.87 o 
   5 -22   1       51.01       53.74     13.85 o 
   6 -22   1       39.80       48.45     12.09 o 
   7 -22   1       16.06       44.77     10.87 o 
  -8 -21   1       11.86        3.05      4.18 o 
  -7 -21   1       98.74      110.71     17.84 o 
  -6 -21   1        4.88        7.64      7.04 o 
  -5 -21   1        5.19        8.59     10.24 o 
  -4 -21   1       63.08       70.78     11.94 o 
  -3 -21   1      294.63      234.35     28.07 o 
  -2 -21   1      396.57      292.49     72.48 o 
  -1 -21   1      421.04      341.50     87.50 o 
   0 -21   1      186.39      201.10     77.49 o 
   1 -21   1      669.78      756.14    153.03 o 
   2 -21   1      272.65      303.26     74.37 o 
   3 -21   1       10.19       21.26     18.79 o 
   4 -21   1       60.42       39.81     19.49 o 
   5 -21   1       54.48       51.84     26.85 o 
   6 -21   1       31.14       19.45      6.84 o 
   7 -21   1       36.52       59.08     12.67 o 
  -7 -20   1       34.80       56.31     23.87 o 
  -6 -20   1       30.74       18.29     10.23 o 
  -5 -20   1      168.62      170.44     23.51 o 
  -4 -20   1      180.01      142.85     20.81 o 
  -3 -20   1      231.10      214.06     41.52 o 
  -2 -20   1      101.77       92.97     57.05 o 
  -1 -20   1      157.16      189.68     60.15 o 
   0 -20   1      794.14      786.43    191.41 o 
   1 -20   1       48.15      -25.77     35.90 o 
   2 -20   1      378.54      370.07     80.98 o 
   3 -20   1      139.53      132.83     35.66 o 
   4 -20   1      590.43      704.94     55.63 o 
   5 -20   1      513.72      579.35     50.66 o 
   6 -20   1       47.04       32.75      9.68 o 
   7 -20   1       17.82       32.07     10.00 o 
   8 -20   1        0.98       -2.44      3.28 o 
  -7 -19   1        9.51       38.88      9.82 o 
  -6 -19   1       16.58       23.76      9.54 o 
  -5 -19   1      598.30      561.40     55.18 o 
  -4 -19   1      441.01      501.64     38.74 o 
  -3 -19   1      535.52      486.50     99.27 o 
  -2 -19   1     1184.65     1180.16    146.77 o 
  -1 -19   1      606.82      767.46    125.90 o 
   0 -19   1       89.31      182.45     66.61 o 
   1 -19   1       20.58       12.63     27.73 o 
   2 -19   1      312.25      358.31     78.48 o 
   3 -19   1     1150.82     1075.69    159.44 o 
   4 -19   1      204.11      204.54     25.84 o 
   5 -19   1      236.37      280.22     44.31 o 
   6 -19   1       56.97       33.90      7.88 o 
   7 -19   1        6.20        0.70     10.20 o 
   8 -19   1       35.36       15.47     18.39 o 
  -8 -18   1        1.66       23.49     10.42 o 
  -7 -18   1       79.74      114.62     20.82 o 
  -6 -18   1        1.17       -8.07     44.55 o 
  -5 -18   1      179.34      154.54     37.04 o 
  -4 -18   1       95.66       83.25     17.35 o 
  -3 -18   1      167.38       56.20     41.60 o 
  -2 -18   1      141.74       56.01     53.92 o 
  -1 -18   1       15.73       85.96     37.44 o 
   0 -18   1     1505.71     1579.81    166.57 o 
   1 -18   1     1547.04     1564.13    154.10 o 
   2 -18   1      245.69      225.41     58.24 o 
   3 -18   1      203.00      205.43     55.55 o 
   4 -18   1      442.43      445.56     36.90 o 
   5 -18   1      119.23       85.40     42.90 o 
   6 -18   1       74.76       87.07     17.06 o 
   7 -18   1        0.77        2.20      6.11 o 
   8 -18   1      114.83       19.18     47.72 o 
  -8 -17   1       54.07       84.84     26.01 o 
  -7 -17   1        3.01       -7.21      7.21 o 
  -6 -17   1       71.26       72.01     18.78 o 
  -5 -17   1      290.68      223.88     55.66 o 
  -4 -17   1      791.45      892.21     70.18 o 
  -3 -17   1     1352.21     1257.80    148.02 o 
  -2 -17   1      162.10      128.54     39.35 o 
  -1 -17   1     1896.42     1945.07    193.00 o 
   0 -17   1       86.43       48.72     55.74 o 
   1 -17   1        1.82       30.56     14.18 o 
   2 -17   1       88.82       79.50     34.77 o 
   3 -17   1      957.99      913.33    122.72 o 
   4 -17   1      389.56      466.25     52.10 o 
   5 -17   1      136.48       93.27     25.37 o 
   6 -17   1      174.69      199.79     25.18 o 
   7 -17   1        4.08       11.66      8.96 o 
   8 -17   1       14.29        7.63      8.83 o 
  -8 -16   1       46.99       53.22     21.15 o 
  -7 -16   1      363.21      365.71     47.05 o 
  -6 -16   1      169.74      187.23     42.57 o 
  -5 -16   1        2.95       19.07     12.26 o 
  -4 -16   1      453.84      452.78    119.33 o 
  -3 -16   1      348.00      410.15     89.57 o 
  -2 -16   1       11.60       -1.68     24.14 o 
  -1 -16   1      391.28      273.88     60.39 o 
   0 -16   1       13.35       11.17     40.97 o 
   1 -16   1     2468.20     2709.41    192.01 o 
   2 -16   1       48.54       84.88     31.86 o 
   3 -16   1       36.04       33.42     41.35 o 
   4 -16   1      447.22      578.95     80.46 o 
   5 -16   1       15.26       38.26     11.86 o 
   6 -16   1      108.59       63.00     23.52 o 
   7 -16   1      407.82      513.92     55.93 o 
   8 -16   1       14.47       11.72      8.31 o 
  -8 -15   1       31.12       34.70     16.01 o 
  -7 -15   1       44.15       44.70     39.17 o 
  -6 -15   1      274.16      220.81     39.99 o 
  -5 -15   1       36.63        7.93     43.02 o 
  -4 -15   1       57.78       64.54     41.33 o 
  -3 -15   1     1704.53     1568.66    176.58 o 
  -2 -15   1      115.62       74.92     35.05 o 
  -1 -15   1     1657.19     1860.59    174.32 o 
   0 -15   1      800.72      854.82    134.30 o 
   1 -15   1     4607.90     4526.96    199.94 o 
   2 -15   1      890.90      559.42     84.67 o 
   3 -15   1     1408.90     1305.43    141.45 o 
   4 -15   1      554.02      596.91    141.11 o 
   5 -15   1      168.28      155.96     26.36 o 
   6 -15   1      123.80      202.01     28.47 o 
   7 -15   1       96.53      108.96     39.64 o 
   8 -15   1       68.83       68.67     17.48 o 
  -8 -14   1        8.22       -4.33     10.39 o 
  -7 -14   1        3.96        7.81      7.27 o 
  -6 -14   1      300.48      324.69     46.91 o 
  -5 -14   1      105.15      104.24     27.96 o 
  -4 -14   1      419.54      515.11    126.41 o 
  -3 -14   1      428.21      374.44     82.69 o 
  -2 -14   1      764.20      633.10     79.11 o 
  -1 -14   1     3237.12     3336.41    150.05 o 
   0 -14   1       89.46       25.79     19.01 o 
   1 -14   1      164.96      111.28     41.50 o 
   2 -14   1      491.85      499.31     75.66 o 
   3 -14   1     1563.24     1596.48    139.99 o 
   4 -14   1        4.68      -44.95     44.95 o 
   5 -14   1      208.32      216.23     28.32 o 
   6 -14   1       85.53       42.73     27.63 o 
   7 -14   1       67.56       72.68     31.10 o 
   8 -14   1       56.91       55.35     23.06 o 
  -8 -13   1       51.88       48.77     19.94 o 
  -7 -13   1      129.23      142.07     42.37 o 
  -6 -13   1       70.25      109.68     55.28 o 
  -5 -13   1       94.31       94.46     21.43 o 
  -4 -13   1      523.65      452.10     98.51 o 
  -3 -13   1       44.94       25.16     31.90 o 
  -2 -13   1      743.59      563.89     66.67 o 
  -1 -13   1     1685.84     1742.89    106.58 o 
   0 -13   1      165.24      138.86     23.24 o 
   1 -13   1      742.41      771.28     59.89 o 
   2 -13   1      128.65      124.58     36.12 o 
   3 -13   1      599.86      445.32     66.17 o 
   4 -13   1      494.58      506.03    109.85 o 
   5 -13   1       90.13       62.90     36.34 o 
   6 -13   1      119.48      135.21     26.53 o 
   7 -13   1        2.01      -10.42     14.61 o 
   8 -13   1       21.27       25.56     18.21 o 
  -8 -12   1       15.15       18.95     14.88 o 
  -7 -12   1       32.41       48.48     25.47 o 
  -6 -12   1      121.49      117.02     49.08 o 
  -5 -12   1     1157.98     1311.50     72.18 o 
  -4 -12   1      226.17      191.85     58.43 o 
  -3 -12   1      484.91      474.40     88.11 o 
  -2 -12   1       32.65       54.07     21.26 o 
  -1 -12   1       30.07       33.51     19.13 o 
   0 -12   1     2533.18     2934.33    112.13 o 
   1 -12   1      142.10      145.02     28.17 o 
   2 -12   1       50.79       45.81     19.48 o 
   3 -12   1      865.03     1030.34     99.09 o 
   4 -12   1     1070.35      985.76    136.07 o 
   5 -12   1     1163.69     1419.26     90.72 o 
   6 -12   1      301.97      355.99     84.11 o 
   7 -12   1       17.80       13.59    105.80 o 
   8 -12   1       89.56       82.31     28.03 o 
  -8 -11   1       78.86      101.26     34.02 o 
  -7 -11   1        8.97     -153.18    153.18 o 
  -6 -11   1      728.29      708.35     55.32 o 
  -5 -11   1      558.69      608.18     47.38 o 
  -4 -11   1     1589.44     1499.63    172.19 o 
  -3 -11   1      258.16      256.68     61.86 o 
  -2 -11   1     1310.97     1174.50     93.30 o 
  -1 -11   1     1863.69     1670.60    100.58 o 
   0 -11   1     5464.43     5559.81    155.86 o 
   1 -11   1      146.54      214.11     34.01 o 
   2 -11   1     2073.21     1766.14    115.92 o 
   3 -11   1      640.64      614.41     80.83 o 
   4 -11   1     1016.48     1016.16    135.08 o 
   5 -11   1      789.06      880.14     59.04 o 
   6 -11   1      106.28      136.15     31.62 o 
   7 -11   1       83.00      151.43    100.80 o 
   8 -11   1        0.27       18.04     13.46 o 
  -8 -10   1      117.35      105.27     36.92 o 
  -7 -10   1       64.75       28.06     40.02 o 
  -6 -10   1      128.53       87.27     22.91 o 
  -5 -10   1       69.95      111.68     37.48 o 
  -4 -10   1     1548.82     1342.33    156.41 o 
  -3 -10   1     2077.28     2094.63    155.23 o 
  -2 -10   1       30.70        8.08     13.84 o 
  -1 -10   1      145.61      133.97     23.54 o 
   0 -10   1      331.08      321.12     43.34 o 
   1 -10   1     5651.63     6205.96    181.45 o 
   2 -10   1     1236.70     1008.84     99.50 o 
   3 -10   1     1843.46     1907.61    152.74 o 
   4 -10   1     1040.21     1168.11    142.14 o 
   5 -10   1      131.20      160.96     36.72 o 
   6 -10   1       82.75       94.69     31.42 o 
   7 -10   1      108.53       86.81    156.32 o 
   8 -10   1        6.83       22.19     12.85 o 
  -8  -9   1        7.17        4.18     13.00 o 
  -7  -9   1        2.45       19.52     11.74 o 
  -6  -9   1       26.26       16.81     35.97 o 
  -5  -9   1       58.53       60.23     28.25 o 
  -4  -9   1      821.98     1048.82    121.47 o 
  -3  -9   1      989.15     1073.27    107.80 o 
  -2  -9   1     2813.60     2708.28    123.24 o 
  -1  -9   1     2894.15     3251.53    130.02 o 
   0  -9   1     5954.01     6215.38    187.33 o 
   1  -9   1      751.21      739.93     57.62 o 
   2  -9   1     4747.45     4659.79    206.67 o 
   3  -9   1     1199.10     1438.69    126.85 o 
   4  -9   1     1882.10     1708.98    170.94 o 
   5  -9   1      184.77      186.70     42.40 o 
   6  -9   1      418.91      494.99     52.93 o 
   7  -9   1       26.64       83.93    203.16 o 
   8  -9   1       59.82       98.54     34.92 o 
   9  -9   1       16.15       34.06     12.88 o 
  -8  -8   1        1.81       -7.24     11.03 o 
  -7  -8   1       94.67      128.56     29.15 o 
  -6  -8   1      395.36      364.16     37.78 o 
  -5  -8   1      202.55      250.26     91.84 o 
  -4  -8   1      343.49      352.49     67.25 o 
  -3  -8   1     1300.11      962.97     99.78 o 
  -2  -8   1      329.96      280.94     38.02 o 
  -1  -8   1       69.96      108.13     24.64 o 
   0  -8   1     3082.85     3407.35    148.16 o 
   1  -8   1      771.81      721.89     54.07 o 
   2  -8   1     3578.61     3235.79    165.30 o 
   3  -8   1     2348.66     2533.65    197.16 o 
   4  -8   1      767.36      646.89    102.63 o 
   5  -8   1      150.64      107.37     80.39 o 
   6  -8   1       36.06       39.60     37.93 o 
   7  -8   1       23.88       -8.17    220.96 o 
   8  -8   1       75.57      126.75     40.88 o 
   9  -8   1        5.67        3.91      4.54 o 
  -9  -7   1        2.92       -7.19      7.19 o 
  -8  -7   1       33.06       36.66     21.01 o 
  -7  -7   1      103.84      101.00     28.23 o 
  -6  -7   1      112.01       71.25     28.08 o 
  -5  -7   1      273.35      380.15    119.67 o 
  -4  -7   1      992.85     1045.42    113.30 o 
  -3  -7   1      714.94      617.65     61.32 o 
  -2  -7   1    18563.90    17789.30    336.54 o 
  -1  -7   1     5642.62     5866.60    175.17 o 
   0  -7   1     9507.35     9165.00    263.86 o 
   1  -7   1     1032.60      930.23     66.56 o 
   2  -7   1    11583.19    12230.53    366.26 o 
   3  -7   1     1303.30     1082.29    122.35 o 
   4  -7   1      633.88      626.79    101.35 o 
   5  -7   1      108.29       75.63     16.98 o 
   6  -7   1      399.22      470.18     44.03 o 
   7  -7   1      146.69       88.16    168.63 o 
   8  -7   1        1.66       12.58     10.69 o 
   9  -7   1       14.10        7.11      8.75 o 
  -9  -6   1        8.58       20.16     10.15 o 
  -8  -6   1       10.34       39.86     21.86 o 
  -7  -6   1      256.95      252.46     44.26 o 
  -6  -6   1      667.69      660.69     50.96 o 
  -5  -6   1      128.52       45.07     77.97 o 
  -4  -6   1     1697.57     1942.71    148.19 o 
  -3  -6   1      212.17      365.15     45.39 o 
  -2  -6   1     1109.24      937.45     60.62 o 
  -1  -6   1       66.53       87.15     25.00 o 
   0  -6   1    46073.78    44215.36    946.08 o 
   1  -6   1    16548.09    15760.70    376.60 o 
   2  -6   1     1073.05     1009.96    110.75 o 
   3  -6   1      431.04      486.00     80.58 o 
   4  -6   1     2246.61     2344.65    190.81 o 
   5  -6   1       99.81       55.06     29.93 o 
   6  -6   1       22.92       18.27      7.99 o 
   7  -6   1      248.34      297.28    173.22 o 
   8  -6   1       59.58       28.32     17.05 o 
   9  -6   1        5.08       14.17      6.88 o 
  -9  -5   1        2.99       12.48     12.70 o 
  -8  -5   1       44.40       72.35     34.41 o 
  -7  -5   1      173.69      205.18     37.91 o 
  -6  -5   1      142.61      139.20     31.31 o 
  -5  -5   1     1014.77      947.80    138.45 o 
  -4  -5   1     3704.26     3649.80    198.97 o 
  -3  -5   1      228.86      349.25     47.77 o 
  -2  -5   1     1957.43     1989.75     98.44 o 
  -1  -5   1    16305.82    16137.98    367.46 o 
   0  -5   1     1572.40     1964.49    104.77 o 
   1  -5   1      703.71      719.54     54.37 o 
   2  -5   1     1366.39     1337.63    126.09 o 
   3  -5   1       94.49      246.57     53.83 o 
   4  -5   1     2111.61     2316.01    188.21 o 
   5  -5   1      276.52      268.30     66.81 o 
   6  -5   1      216.48      163.06     37.54 o 
   7  -5   1       71.49       41.50     59.55 o 
   8  -5   1       36.90       38.58     24.74 o 
   9  -5   1        0.13        2.37      3.77 o 
  -9  -4   1       25.77       34.21     13.55 o 
  -8  -4   1       65.55       73.31     33.42 o 
  -7  -4   1        5.97       -1.41     50.38 o 
  -6  -4   1        3.07       -0.46     18.31 o 
  -5  -4   1      185.84      199.64     60.63 o 
  -4  -4   1     1838.99     2118.29    147.88 o 
  -3  -4   1      416.47      547.04     69.48 o 
  -2  -4   1     4344.77     4513.18    158.67 o 
  -1  -4   1     7902.30     8230.65    174.76 o 
   0  -4   1     7063.79     6899.50    183.20 o 
   1  -4   1    17822.82    18282.50    340.08 o 
   2  -4   1     7637.91     7572.07    236.93 o 
   3  -4   1     1760.61     1766.82     91.58 o 
   4  -4   1     1196.52     1331.55    139.04 o 
   5  -4   1      376.02      292.63     70.60 o 
   6  -4   1       38.09       54.01     33.71 o 
   7  -4   1      116.74      120.16     39.30 o 
   8  -4   1       22.42       25.12     19.05 o 
   9  -4   1       11.37       34.46     17.57 o 
  -9  -3   1        5.64       21.73     12.34 o 
  -8  -3   1       16.67       45.86     26.59 o 
  -7  -3   1       47.85       52.44     16.22 o 
  -6  -3   1      173.49      129.12     27.91 o 
  -5  -3   1      146.50       45.62     54.43 o 
  -4  -3   1      734.37      892.38    107.58 o 
  -3  -3   1     3634.49     3256.49    186.84 o 
  -2  -3   1     1581.74     1911.51     84.85 o 
  -1  -3   1    12671.26    12104.21    241.80 o 
   0  -3   1     3965.03     4075.50    143.82 o 
   1  -3   1    17367.83    17008.93    295.63 o 
   2  -3   1     5401.29     5369.92    160.71 o 
   3  -3   1     1332.11     1133.24     79.07 o 
   4  -3   1       75.25       50.66     63.63 o 
   5  -3   1      381.10      290.73     74.33 o 
   6  -3   1      102.21       97.82     21.30 o 
   7  -3   1       79.53       82.90     20.74 o 
   8  -3   1       26.00       17.30     12.26 o 
   9  -3   1        9.31       11.81      8.53 o 
  -8  -2   1       33.51       40.47     22.55 o 
  -7  -2   1       61.86       60.74     14.89 o 
  -6  -2   1      227.62      264.77     36.85 o 
  -5  -2   1      350.34      335.16     76.80 o 
  -4  -2   1      164.90      113.69     36.52 o 
  -3  -2   1     1380.39     1244.37     78.93 o 
  -2  -2   1     5790.14     5536.26    158.11 o 
  -1  -2   1     8552.21     8213.35    211.42 o 
   0  -2   1      278.67      277.66     29.51 o 
   1  -2   1     1739.19     1941.28     89.82 o 
   2  -2   1     9818.96     9445.30    228.97 o 
   3  -2   1     1648.86     1492.70     97.32 o 
   4  -2   1      293.35      264.96     57.27 o 
   5  -2   1      211.26      116.98     49.02 o 
   6  -2   1      214.46      190.77     26.18 o 
   7  -2   1      149.45      184.22     36.38 o 
   8  -2   1        9.68       -8.33      8.33 o 
   9  -2   1        3.74        5.42      5.76 o 
  -8  -1   1        0.09       -2.38     10.96 o 
  -7  -1   1      145.16      167.94     27.54 o 
  -6  -1   1      341.77      342.98     51.10 o 
  -5  -1   1      800.06     1000.87    192.46 o 
  -4  -1   1      215.55      237.73     63.16 o 
  -3  -1   1      812.65      742.41     73.03 o 
  -2  -1   1    26887.28    28317.82   1128.55 o 
  -1  -1   1     9540.79     9872.75    171.44 o 
   0  -1   1     1153.32     1056.12     50.09 o 
   1  -1   1     2276.22     2362.34     74.74 o 
   2  -1   1    15993.57    15854.91    958.73 o 
   3  -1   1       45.83       28.66     32.97 o 
   4  -1   1      128.73      124.29     41.56 o 
   5  -1   1      714.00      833.15    157.26 o 
   6  -1   1       98.07       23.40     37.20 o 
   7  -1   1        7.43        0.34     14.07 o 
   8  -1   1        0.03       20.73     10.64 o 
   9  -1   1        1.32       12.89      8.77 o 
  -8   0   1       30.03       16.83      9.96 o 
  -7   0   1      251.72      215.40     32.29 o 
  -6   0   1      555.62      598.39     62.21 o 
  -5   0   1     1761.96     1660.81    169.40 o 
  -4   0   1      320.30      436.29    171.26 o 
  -3   0   1      312.43      301.15     48.90 o 
  -2   0   1     1654.92     1804.40    121.62 o 
  -1   0   1     2297.42     2564.77    107.63 o 
   0   0   1        0.49       -2.20     10.00 o 
   1   0   1     7637.39     7153.29    196.05 o 
   2   0   1    15834.06    16372.77    810.30 o 
   3   0   1      495.18      456.49     56.32 o 
   4   0   1      884.14      858.61    100.71 o 
   5   0   1     1720.49     1730.30    227.55 o 
   6   0   1      157.72      144.54     43.59 o 
   7   0   1      225.99      212.85     31.33 o 
   8   0   1        0.21       -3.75      6.73 o 
   9   0   1       33.80       33.40     16.85 o 
  -8   1   1        0.01        6.87     10.08 o 
  -7   1   1      165.51      184.72     29.05 o 
  -6   1   1      271.20      267.95     32.30 o 
  -5   1   1      720.21      852.49    116.84 o 
  -4   1   1      219.40      350.51     89.66 o 
  -3   1   1      871.41      915.24    100.38 o 
  -2   1   1    27779.87    26857.44   1004.36 o 
  -1   1   1     8667.84     9319.52    220.22 o 
   0   1   1     1139.22     1035.83     51.06 o 
   1   1   1     2186.85     2232.14    110.42 o 
   2   1   1    15351.73    15342.61    545.91 o 
   3   1   1       54.22       61.92     13.74 o 
   4   1   1      120.23      193.88     60.50 o 
   5   1   1      779.48      878.96    162.69 o 
   6   1   1       92.10       65.26     24.78 o 
   7   1   1        3.82        7.78      5.05 o 
   8   1   1        0.59        5.72     15.17 o 
   9   1   1        1.32       12.10      8.10 o 
  -8   2   1       31.66       16.59     19.12 o 
  -7   2   1       58.99       50.75     21.23 o 
  -6   2   1      211.36      192.29     27.63 o 
  -5   2   1      344.47      261.07     77.52 o 
  -4   2   1      174.27      116.32     39.99 o 
  -3   2   1     1334.39     1161.50    119.64 o 
  -2   2   1     5848.46     5819.81    237.36 o 
  -1   2   1     9077.89     9302.01    178.73 o 
   0   2   1      292.68      284.33     34.88 o 
   1   2   1     1602.25     1919.57     79.10 o 
   2   2   1     9479.06     8855.96    246.78 o 
   3   2   1     1629.68     1525.56    105.42 o 
   4   2   1      240.05      265.44     58.32 o 
   5   2   1      247.45      330.99     81.29 o 
   6   2   1      249.29      196.56     35.17 o 
   7   2   1      164.35      209.53     30.64 o 
   8   2   1       10.03        7.35      9.29 o 
  -8   3   1       18.49       18.07      8.32 o 
  -7   3   1       56.03       51.09     13.29 o 
  -6   3   1      166.39      148.28     27.68 o 
  -5   3   1      151.16      168.68     83.15 o 
  -4   3   1      632.21      841.62     99.18 o 
  -3   3   1     3933.77     3591.87    219.98 o 
  -2   3   1     1797.85     2270.75    150.90 o 
  -1   3   1    12544.79    12450.82    202.19 o 
   0   3   1     3990.22     4015.57    104.78 o 
   1   3   1    16809.90    16541.19    269.84 o 
   2   3   1     5217.59     5324.36    194.40 o 
   3   3   1     1096.55      931.62     81.31 o 
   4   3   1      100.15       76.13     54.82 o 
   5   3   1      397.11      303.35     86.95 o 
   6   3   1       96.88       87.20     27.34 o 
   7   3   1       83.36      105.79     26.69 o 
   8   3   1       29.07       26.65     10.64 o 
  -8   4   1       63.67       70.32     16.51 o 
  -7   4   1        7.25        9.53      6.06 o 
  -6   4   1        4.04       -4.02      8.13 o 
  -5   4   1      230.01      341.31    115.95 o 
  -4   4   1     1875.63     2267.41    174.51 o 
  -3   4   1      307.90      395.30     64.31 o 
  -2   4   1     4438.36     4632.58    160.17 o 
  -1   4   1     8226.18     8729.84    115.89 o 
   0   4   1     7181.79     6816.27    172.46 o 
   1   4   1    17945.79    17630.56    293.13 o 
   2   4   1     7411.52     7402.06    210.48 o 
   3   4   1     1854.24     1910.74    116.64 o 
   4   4   1     1351.69     1484.05    135.09 o 
   5   4   1      308.77      292.28     83.63 o 
   6   4   1       23.19       17.98     15.24 o 
   7   4   1      100.88       82.77     26.60 o 
   8   4   1       19.70       40.87     15.58 o 
  -8   5   1       40.77       55.88     14.35 o 
  -7   5   1      180.42      240.56     32.86 o 
  -6   5   1      183.75      135.36     52.07 o 
  -5   5   1     1096.77     1048.81    159.10 o 
  -4   5   1     3712.35     3987.01    237.50 o 
  -3   5   1      290.37      418.30     51.92 o 
  -2   5   1     1946.50     2052.87     89.27 o 
  -1   5   1    16632.13    17108.62    178.64 o 
   0   5   1     1562.80     1954.14     86.93 o 
   1   5   1      693.53      752.04     60.28 o 
   2   5   1     1486.26     1462.61     94.55 o 
   3   5   1       40.69      104.13     27.48 o 
   4   5   1     1947.90     2396.94    192.41 o 
   5   5   1      253.75      148.40     60.52 o 
   6   5   1      192.37      145.33     21.35 o 
   7   5   1       64.57       87.38     18.14 o 
   8   5   1       39.14       30.58     11.22 o 
  -8   6   1        9.92       18.84     11.49 o 
  -7   6   1      269.69      282.80     35.49 o 
  -6   6   1      733.38      780.26     48.25 o 
  -5   6   1      105.46       10.70     28.24 o 
  -4   6   1     1685.27     2124.09    156.91 o 
  -3   6   1      226.11      369.31     63.03 o 
  -2   6   1     1318.40      948.75     92.66 o 
  -1   6   1       73.69      103.69     15.10 o 
   0   6   1    45949.15    46497.97    574.27 o 
   1   6   1    16188.00    16572.16    303.59 o 
   2   6   1     1073.36     1110.43     84.81 o 
   3   6   1      386.16      399.19     57.50 o 
   4   6   1     2315.03     2454.80    197.85 o 
   5   6   1       98.06       88.36     44.79 o 
   6   6   1       25.61       35.81     20.33 o 
   7   6   1      247.48      265.05     29.48 o 
   8   6   1       62.82       52.49     15.43 o 
  -8   7   1       32.85       22.41     18.87 o 
  -7   7   1      104.43       83.91     21.10 o 
  -6   7   1      122.84      175.05     26.55 o 
  -5   7   1      299.81      407.66     85.96 o 
  -4   7   1     1046.80     1034.74    108.91 o 
  -3   7   1      816.17      704.28     79.15 o 
  -2   7   1    19022.40    19596.25    332.04 o 
  -1   7   1     5645.95     5981.22    156.82 o 
   0   7   1     9465.84     9349.06    262.03 o 
   1   7   1     1068.29      979.15     59.59 o 
   2   7   1    11322.10    11827.93    284.25 o 
   3   7   1     1250.54     1096.81    101.36 o 
   4   7   1      583.75      572.96     92.56 o 
   5   7   1       97.53       59.33     38.55 o 
   6   7   1      369.85      465.74     48.66 o 
   7   7   1      146.47      178.95     27.92 o 
   8   7   1        2.57       24.27     13.23 o 
  -8   8   1        3.30        8.55     14.53 o 
  -7   8   1       93.81       89.55     21.91 o 
  -6   8   1      376.02      342.56     37.88 o 
  -5   8   1      160.72      142.48     65.83 o 
  -4   8   1      408.48      434.35     66.05 o 
  -3   8   1     1420.16     1194.99     92.92 o 
  -2   8   1      284.66      238.51     36.00 o 
  -1   8   1       67.58       68.64     18.85 o 
   0   8   1     3033.09     3235.38    163.52 o 
   1   8   1      792.54      753.66     45.20 o 
   2   8   1     3547.89     3333.45    151.23 o 
   3   8   1     2311.31     2496.50    157.07 o 
   4   8   1      627.09      513.23     93.97 o 
   5   8   1      213.07      226.65     84.95 o 
   6   8   1       45.03       34.01     12.47 o 
   7   8   1       20.06       12.77      9.83 o 
   8   8   1       76.29      104.04     22.10 o 
  -8   9   1       12.42       36.20     15.22 o 
  -7   9   1        1.70       10.89     15.48 o 
  -6   9   1       28.81       18.86     16.78 o 
  -5   9   1       57.43       47.66     34.96 o 
  -4   9   1      707.28      968.53    109.79 o 
  -3   9   1      826.96      956.46     95.17 o 
  -2   9   1     2489.29     2310.32    114.40 o 
  -1   9   1     3041.03     3138.96    131.71 o 
   0   9   1     6005.12     5875.92    234.87 o 
   1   9   1      669.94      670.10     57.10 o 
   2   9   1     4823.65     4975.95    206.77 o 
   3   9   1     1306.25     1711.00    130.60 o 
   4   9   1     2011.00     1963.00    164.62 o 
   5   9   1      172.33      128.04     54.24 o 
   6   9   1      447.76      483.29     45.03 o 
   7   9   1       25.74       44.04     13.69 o 
   8   9   1       58.21      106.64     22.49 o 
  -8  10   1      114.18      159.51     41.01 o 
  -7  10   1       69.80       48.36     21.82 o 
  -6  10   1      123.87       94.24     24.18 o 
  -5  10   1       97.14       78.60     21.00 o 
  -4  10   1     1596.07     1531.59    129.51 o 
  -3  10   1     2277.55     2547.74    146.05 o 
  -2  10   1       49.80       69.86     22.97 o 
  -1  10   1       81.79       52.26     16.23 o 
   0  10   1      355.32      357.14     48.79 o 
   1  10   1     6099.30     6371.41    177.90 o 
   2  10   1     1262.78     1041.15     93.45 o 
   3  10   1     1677.85     1708.56    148.31 o 
   4  10   1     1150.20     1389.75    137.15 o 
   5  10   1       98.72       90.89     21.71 o 
   6  10   1       87.91       58.28     18.59 o 
   7  10   1       90.55       75.46     22.85 o 
   8  10   1       10.08       23.72     18.99 o 
  -8  11   1       75.98      115.99     32.82 o 
  -7  11   1       12.66       24.79     12.19 o 
  -6  11   1      744.93      763.85     70.71 o 
  -5  11   1      565.21      568.57     51.87 o 
  -4  11   1     1565.13     1343.28    126.85 o 
  -3  11   1      336.24      362.90     61.17 o 
  -2  11   1     1203.80     1076.75     93.74 o 
  -1  11   1     1597.36     1349.10    118.24 o 
   0  11   1     5413.93     5363.35    189.10 o 
   1  11   1       65.71      103.61     22.14 o 
   2  11   1     2258.42     2173.67    113.90 o 
   3  11   1      607.41      706.84     92.29 o 
   4  11   1     1000.18      990.44    162.71 o 
   5  11   1      792.53      951.91     60.55 o 
   6  11   1       95.14      132.15     24.60 o 
   7  11   1       80.36      115.61     22.47 o 
   8  11   1        0.02        5.56     16.87 o 
  -8  12   1       12.64       14.54      9.05 o 
  -7  12   1       25.72       48.32     43.22 o 
  -6  12   1      137.89      151.80     46.07 o 
  -5  12   1     1203.28     1374.74     81.81 o 
  -4  12   1      201.63      178.15     53.08 o 
  -3  12   1      504.08      513.45     77.94 o 
  -2  12   1       22.01       41.12     21.37 o 
  -1  12   1       20.65       37.27     17.63 o 
   0  12   1     2536.86     2805.89    142.03 o 
   1  12   1      209.67      235.16     36.91 o 
   2  12   1       59.32       35.46     20.81 o 
   3  12   1      742.73      861.37    119.27 o 
   4  12   1     1172.41      973.62    164.51 o 
   5  12   1     1114.14     1430.94     74.01 o 
   6  12   1      297.92      360.50     47.01 o 
   7  12   1       24.03       16.94      5.95 o 
   8  12   1       94.58      107.12     31.73 o 
  -8  13   1       47.42       35.08     17.23 o 
  -7  13   1      144.08      157.89     39.37 o 
  -6  13   1       50.43      122.97     51.18 o 
  -5  13   1      120.55      142.51     26.22 o 
  -4  13   1      499.21      454.89     86.97 o 
  -3  13   1       48.11       34.24     27.37 o 
  -2  13   1      734.20      496.95     70.19 o 
  -1  13   1     1560.62     1484.54    101.29 o 
   0  13   1      170.90      149.99     32.75 o 
   1  13   1      695.21      590.45     66.11 o 
   2  13   1      144.42       75.66     32.17 o 
   3  13   1      624.00      520.08     85.58 o 
   4  13   1      507.92      497.16    102.57 o 
   5  13   1       78.31      130.20     26.55 o 
   6  13   1      113.61      119.28     29.81 o 
   7  13   1        1.59       -8.24      8.24 o 
   8  13   1       24.86       47.15     22.32 o 
  -8  14   1        9.91        7.52      2.28 o 
  -7  14   1        5.61       15.49     53.36 o 
  -6  14   1      293.65      370.09     64.81 o 
  -5  14   1      109.67       83.08     39.63 o 
  -4  14   1      465.46      470.46     81.01 o 
  -3  14   1      378.13      399.18     70.25 o 
  -2  14   1      708.38      611.05     80.08 o 
  -1  14   1     3328.57     3430.13    159.46 o 
   0  14   1       45.08       53.47     36.46 o 
   1  14   1      184.99      174.41     35.80 o 
   2  14   1      663.90      717.54     96.11 o 
   3  14   1     1696.09     1615.93    158.28 o 
   4  14   1        2.73      -12.66     35.65 o 
   5  14   1      217.52      224.23     29.37 o 
   6  14   1      106.44      119.25     26.66 o 
   7  14   1       66.47       66.35     17.71 o 
   8  14   1       58.42       70.61     24.27 o 
  -8  15   1       29.75       24.14     12.50 o 
  -7  15   1       39.62       41.92     20.68 o 
  -6  15   1      251.82      186.03    114.08 o 
  -5  15   1       30.29       54.04     45.81 o 
  -4  15   1       55.98      125.39     43.48 o 
  -3  15   1     1592.73     1424.62    153.54 o 
  -2  15   1      223.42      100.23     33.61 o 
  -1  15   1     1661.62     1919.88    142.72 o 
   0  15   1      793.76      841.12     76.30 o 
   1  15   1     4463.16     3967.02    186.37 o 
   2  15   1      813.09      449.47     76.29 o 
   3  15   1     1419.12     1357.74    151.83 o 
   4  15   1      544.89      503.05     92.03 o 
   5  15   1      146.05      164.54     24.30 o 
   6  15   1      140.78      180.09     33.51 o 
   7  15   1       88.55       95.54     24.40 o 
   8  15   1       71.35       60.67     21.41 o 
  -8  16   1       51.09       28.97     13.04 o 
  -7  16   1      377.11      379.97     65.30 o 
  -6  16   1      176.77      213.13     36.82 o 
  -5  16   1        2.81        8.62     22.88 o 
  -4  16   1      437.98      365.42     54.32 o 
  -3  16   1      417.98      436.20     83.83 o 
  -2  16   1        9.52       28.53     21.77 o 
  -1  16   1      389.54      340.85     55.63 o 
   0  16   1        0.83        0.94     16.15 o 
   1  16   1     2485.13     2566.14    138.86 o 
   2  16   1       22.61       71.77     21.83 o 
   3  16   1       10.01       46.90     52.11 o 
   4  16   1      475.04      681.00     75.78 o 
   5  16   1       16.35        4.24     13.70 o 
   6  16   1      134.79      121.97     28.64 o 
   7  16   1      397.39      448.39     49.40 o 
   8  16   1       14.17       21.45     11.75 o 
  -8  17   1       60.87       66.35     20.18 o 
  -7  17   1        3.96      -10.23     10.56 o 
  -6  17   1       53.64       43.99     39.31 o 
  -5  17   1      284.46      261.35     37.65 o 
  -4  17   1      736.28      809.47     65.21 o 
  -3  17   1     1278.53     1137.92    141.13 o 
  -2  17   1      160.51      143.83     43.57 o 
  -1  17   1     1929.57     1952.35    140.91 o 
   0  17   1      113.42      120.79     29.58 o 
   1  17   1        0.18       -6.06     23.82 o 
   2  17   1      104.81      100.98     47.09 o 
   3  17   1      970.21      922.35    132.92 o 
   4  17   1      360.14      472.27     42.55 o 
   5  17   1      138.04      138.94     23.32 o 
   6  17   1      175.62      197.01     38.90 o 
   7  17   1        2.17        1.19      8.70 o 
   8  17   1       12.27        8.95      7.48 o 
  -8  18   1        1.90        2.90      4.13 o 
  -7  18   1       75.37       58.31     21.18 o 
  -6  18   1        0.12       12.22     15.22 o 
  -5  18   1      142.52      106.69     38.57 o 
  -4  18   1      110.19       99.50     23.63 o 
  -3  18   1      152.82       74.80     37.72 o 
  -2  18   1      114.25      179.48     52.22 o 
  -1  18   1       20.23        9.35     14.69 o 
   0  18   1     1476.61     1447.08    124.22 o 
   1  18   1     1526.95     1580.67     80.40 o 
   2  18   1      250.96      230.10     69.20 o 
   3  18   1      218.16      280.69     76.17 o 
   4  18   1      480.09      461.24     42.84 o 
   5  18   1      137.82      157.77     25.15 o 
   6  18   1       73.73       85.98     23.96 o 
   7  18   1        1.14        0.51      6.65 o 
   8  18   1      102.99      134.22     27.86 o 
  -8  19   1       42.23       56.63     18.29 o 
  -7  19   1        9.91       -4.40     10.45 o 
  -6  19   1       16.40       48.71     48.43 o 
  -5  19   1      576.65      492.53     57.47 o 
  -4  19   1      459.92      477.12     52.70 o 
  -3  19   1      483.78      248.94     61.84 o 
  -2  19   1     1247.70     1153.95    140.35 o 
  -1  19   1      502.87      543.45     87.46 o 
   0  19   1       57.64      126.98     24.27 o 
   1  19   1       10.46       10.91     21.45 o 
   2  19   1      264.36      302.86     75.65 o 
   3  19   1     1160.24     1032.35    159.73 o 
   4  19   1      228.65      235.79     30.91 o 
   5  19   1      260.20      265.50     34.90 o 
   6  19   1       53.76       16.95     37.52 o 
   7  19   1        5.76        5.45      5.44 o 
   8  19   1       37.66       67.67     17.45 o 
  -8  20   1        3.82       25.83     11.92 o 
  -7  20   1       36.29       38.82     14.33 o 
  -6  20   1       35.65       36.55     15.05 o 
  -5  20   1      170.44      143.37     31.86 o 
  -4  20   1      187.95      132.77     29.01 o 
  -3  20   1      261.04      175.18     70.98 o 
  -2  20   1      133.45       98.93     36.71 o 
  -1  20   1      172.76      236.35     59.36 o 
   0  20   1      752.43      827.14     65.50 o 
   1  20   1       65.62       58.69     18.27 o 
   2  20   1      319.12      342.46     84.72 o 
   3  20   1      140.37       53.17     40.60 o 
   4  20   1      513.99      561.60     56.25 o 
   5  20   1      506.45      499.14     47.66 o 
   6  20   1       51.87       23.22     16.77 o 
   7  20   1       19.46        9.84     10.00 o 
   8  20   1        1.17        7.38      5.63 o 
  -7  21   1       90.35       66.89     24.55 o 
  -6  21   1        4.62        8.22     11.07 o 
  -5  21   1        6.85       -0.10     27.96 o 
  -4  21   1       98.49       82.90     37.04 o 
  -3  21   1      320.84      231.78     51.36 o 
  -2  21   1      393.50      282.59     74.90 o 
  -1  21   1      419.10      346.05     72.86 o 
   0  21   1      193.72      295.55     50.72 o 
   1  21   1      616.33      736.97    104.83 o 
   2  21   1      280.10      233.36     72.82 o 
   3  21   1       15.43       10.41     15.97 o 
   4  21   1       45.41       12.91     16.97 o 
   5  21   1       56.59       29.97     16.76 o 
   6  21   1       29.50       -1.08     81.66 o 
   7  21   1       36.48       24.66      6.76 o 
  -7  22   1       31.93       33.41     16.57 o 
  -6  22   1       24.73       31.78     57.59 o 
  -5  22   1      129.28       67.43     32.77 o 
  -4  22   1      194.75      129.42     32.00 o 
  -3  22   1      635.66      633.03     59.69 o 
  -2  22   1      166.24       88.39     44.09 o 
  -1  22   1      415.31      267.15     71.85 o 
   0  22   1       92.01       49.35     34.62 o 
   1  22   1      348.63      407.77     91.61 o 
   2  22   1      737.60      638.03    122.11 o 
   3  22   1      990.31      992.10     55.86 o 
   4  22   1      328.36      296.25     32.16 o 
   5  22   1       48.76       43.08     12.29 o 
   6  22   1       40.33       43.93     12.86 o 
   7  22   1       19.60       23.57     11.20 o 
  -7  23   1        2.19       -1.40     13.59 o 
  -6  23   1       73.78       52.23     64.62 o 
  -5  23   1       18.87       22.89     17.75 o 
  -4  23   1       59.03       34.89     19.27 o 
  -3  23   1     1371.27     1601.36     80.67 o 
  -2  23   1     1138.00     1258.12     67.95 o 
  -1  23   1     1074.67     1133.39    151.14 o 
   0  23   1      304.72      338.30     47.18 o 
   1  23   1      309.17      302.53     90.22 o 
   2  23   1     1899.98     1992.48     87.28 o 
   3  23   1     1686.75     1875.55     78.32 o 
   4  23   1      211.08      204.55     26.64 o 
   5  23   1        4.78       10.57     15.23 o 
   6  23   1       82.44      107.37     23.18 o 
   7  23   1       18.43       14.67     13.73 o 
  -7  24   1       27.42       38.60      9.22 o 
  -6  24   1       30.45       23.40     22.23 o 
  -5  24   1       29.32       17.17     18.00 o 
  -4  24   1       84.77       68.24     18.43 o 
  -3  24   1      572.29      616.33     50.12 o 
  -2  24   1      457.57      473.56     41.83 o 
  -1  24   1       48.77        7.11     16.36 o 
   0  24   1      796.84      843.48     52.95 o 
   1  24   1      413.16      487.71     42.93 o 
   2  24   1      800.06      864.39     50.93 o 
   3  24   1       23.55       45.46     21.72 o 
   4  24   1      228.86      257.42     29.79 o 
   5  24   1       99.14       82.51     16.94 o 
   6  24   1       36.48       52.60     12.52 o 
   7  24   1       20.44       15.47      9.43 o 
  -7  25   1        4.16        5.41      9.07 o 
  -6  25   1       29.31       21.22     11.94 o 
  -5  25   1      100.21       66.19     24.24 o 
  -4  25   1      327.04      345.36     39.56 o 
  -3  25   1      220.23      198.11     28.26 o 
  -2  25   1      279.55      263.80     28.40 o 
  -1  25   1      195.89      221.53     20.82 o 
   0  25   1      187.03      215.44     19.08 o 
   1  25   1       83.73       72.92     13.56 o 
   2  25   1      511.46      576.89     38.05 o 
   3  25   1      396.39      428.91     33.56 o 
   4  25   1       53.51       52.71     17.15 o 
   5  25   1        9.36       18.14      7.48 o 
   6  25   1        3.93        1.29     12.60 o 
   7  25   1        6.35       -2.20      2.87 o 
  -7  26   1       23.59       31.26     11.01 o 
  -6  26   1       38.97       47.19     24.40 o 
  -5  26   1       22.09       47.60     16.27 o 
  -4  26   1      200.61      228.35     30.66 o 
  -3  26   1      207.77      227.12     31.14 o 
  -2  26   1        2.57        3.43     12.16 o 
  -1  26   1       96.40       93.87     19.49 o 
   0  26   1      114.66      104.83     13.21 o 
   1  26   1       37.13       47.59     10.26 o 
   2  26   1      197.14      218.06     20.92 o 
   3  26   1      153.09      157.75     20.89 o 
   4  26   1      314.77      340.46     30.41 o 
   5  26   1       10.62       10.50      5.17 o 
   6  26   1        7.89       19.22      9.44 o 
   7  26   1       11.17       16.92      6.62 o 
  -7  27   1        5.83        5.80      6.04 o 
  -6  27   1       14.48       20.48     14.01 o 
  -5  27   1        7.84       17.22     10.13 o 
  -4  27   1      129.78      153.85     25.55 o 
  -3  27   1      158.57      152.17     22.98 o 
  -2  27   1       10.56        5.49     10.11 o 
  -1  27   1       93.59       93.32     16.70 o 
   0  27   1       41.33       21.58     15.48 o 
   1  27   1      600.19      599.57     39.62 o 
   2  27   1      127.11      164.90     18.88 o 
   3  27   1      446.12      512.78     37.41 o 
   4  27   1       83.21      114.52     18.57 o 
   5  27   1       76.09       79.43     15.18 o 
   6  27   1       27.99       20.61     23.79 o 
  -6  28   1       13.51       23.01      7.92 o 
  -5  28   1        1.79        5.80      5.90 o 
  -4  28   1      162.60      106.73     30.46 o 
  -3  28   1       97.33      103.56     18.42 o 
  -2  28   1      232.53      241.53     26.12 o 
  -1  28   1      264.07      285.37     30.78 o 
   0  28   1      138.47      121.09     15.76 o 
   1  28   1      106.79      116.37     17.32 o 
   2  28   1       98.41      120.75     18.47 o 
   3  28   1       53.78       83.52     16.25 o 
   4  28   1       61.89       57.82     13.22 o 
   5  28   1       35.52       50.92     12.93 o 
   6  28   1       64.94       46.40     24.65 o 
  -6  29   1       67.30       76.19     15.47 o 
  -5  29   1       25.03       18.71      3.94 o 
  -4  29   1       17.62       11.26     13.11 o 
  -3  29   1      353.85      353.97     35.02 o 
  -2  29   1      109.77       96.17     16.41 o 
  -1  29   1       89.62       90.31     17.05 o 
   0  29   1      307.92      308.24     25.59 o 
   1  29   1      220.21      233.31     25.07 o 
   2  29   1      160.32      169.15     21.63 o 
   3  29   1      163.21      200.86     23.26 o 
   4  29   1       34.42       37.36      9.52 o 
   5  29   1        6.67        7.46      5.15 o 
   6  29   1       27.72       48.16     12.06 o 
  -6  30   1       29.35       35.33     12.88 o 
  -5  30   1       42.21       58.46     11.75 o 
  -4  30   1       17.09       24.89      8.58 o 
  -3  30   1        4.76       -0.34      6.29 o 
  -2  30   1        4.52        6.61      4.99 o 
  -1  30   1      213.19      206.89     26.22 o 
   0  30   1      120.76      129.13     16.50 o 
   1  30   1      231.01      223.06     21.80 o 
   2  30   1      122.70      111.48     19.78 o 
   3  30   1        6.15        0.23      2.25 o 
   4  30   1       76.53       75.34     12.68 o 
   5  30   1       69.17       85.13     16.30 o 
   6  30   1        4.67        7.90      4.90 o 
  -6  31   1        3.59       -5.61      8.51 o 
  -5  31   1      102.76      108.76     16.63 o 
  -4  31   1       31.12       32.48      9.92 o 
  -3  31   1        7.94        7.39      6.46 o 
  -2  31   1      375.54      393.59     36.16 o 
  -1  31   1      141.12      151.22     22.14 o 
   0  31   1      150.71      150.98     19.34 o 
   1  31   1       26.82       12.42      4.95 o 
   2  31   1      104.03      110.32     19.07 o 
   3  31   1        4.85        3.00      4.23 o 
   4  31   1       45.89       49.59      9.36 o 
   5  31   1       38.27       45.51     11.07 o 
   6  31   1       14.52        5.14      5.65 o 
  -5  32   1        1.85       -5.26      8.77 o 
  -4  32   1        3.12       12.81      4.62 o 
  -3  32   1       65.97       56.12     13.17 o 
  -2  32   1       23.35       18.46      6.10 o 
  -1  32   1       23.79       13.57      4.03 o 
   0  32   1       32.32       36.39      9.79 o 
   1  32   1      124.70      118.08     17.16 o 
   2  32   1      134.98      150.33     21.76 o 
   3  32   1       55.62       65.59     14.79 o 
   4  32   1       77.08       91.99     14.95 o 
   5  32   1       22.12       25.08     10.92 o 
  -5  33   1        4.15        2.22      7.88 o 
  -4  33   1       24.14       31.54     10.13 o 
  -3  33   1        2.03        2.87      3.33 o 
  -2  33   1        8.34        5.02      4.70 o 
  -1  33   1       35.14       48.36     11.71 o 
   0  33   1       28.03       30.37      8.41 o 
   1  33   1       48.83       44.97     10.70 o 
   2  33   1       35.75       41.83     11.21 o 
   3  33   1       11.53       18.99      6.03 o 
   4  33   1        8.48       -4.48      7.92 o 
   5  33   1       10.57       10.88      3.73 o 
  -5  34   1       97.43      102.70     24.15 o 
  -4  34   1       24.52       23.22      6.22 o 
  -3  34   1       42.10       65.89     12.96 o 
  -2  34   1        8.94       12.44      4.35 o 
  -1  34   1      100.18      106.21     16.82 o 
   0  34   1      112.59      108.37     15.64 o 
   1  34   1       77.91       88.52     16.07 o 
   2  34   1       56.49       49.47     11.01 o 
   3  34   1        6.30       18.52      5.09 o 
   4  34   1        5.37       11.43      6.55 o 
   5  34   1       77.39       91.88     20.32 o 
  -4  35   1       31.61       30.64      6.99 o 
  -3  35   1       17.70       17.90      5.15 o 
  -2  35   1       48.52       56.92     11.32 o 
  -1  35   1      102.54      115.34     17.42 o 
   0  35   1        3.47       -1.53      4.79 o 
   1  35   1       46.42       55.95     12.60 o 
   2  35   1       80.98       83.15     14.38 o 
   3  35   1       23.37       28.81      8.24 o 
   4  35   1       11.64        9.79      5.31 o 
  -4  36   1        6.94       13.42      4.66 o 
  -3  36   1      104.67      126.35     15.52 o 
  -2  36   1        2.04       -0.52      6.31 o 
  -1  36   1       70.39       72.04     15.57 o 
   0  36   1      123.56      115.92     19.74 o 
   1  36   1      132.00      131.93     17.56 o 
   2  36   1       29.64       26.34      7.35 o 
   3  36   1       33.86       41.50     10.14 o 
   4  36   1       59.40       75.85     14.43 o 
  -4  37   1       40.56       46.29     14.40 o 
  -3  37   1        4.83       15.09      5.00 o 
  -2  37   1        8.00        5.78      4.57 o 
  -1  37   1       21.86       17.75      7.38 o 
   0  37   1        1.19       -1.66      2.64 o 
   1  37   1       25.71       19.02      6.50 o 
   2  37   1       18.02       14.11      7.15 o 
   3  37   1      102.65      101.32     17.39 o 
   4  37   1       41.95       54.38     10.66 o 
  -3  38   1        5.21        7.74      3.55 o 
  -2  38   1        9.45        7.20      4.05 o 
  -1  38   1       20.61        9.13      5.70 o 
   0  38   1       10.10        5.51      5.06 o 
   1  38   1        0.45       -4.78      4.78 o 
   2  38   1        2.82        0.28      3.50 o 
   3  38   1        5.69        9.19      4.22 o 
  -3  39   1       36.54       31.84     11.25 o 
  -2  39   1        1.37       -3.89      3.89 o 
  -1  39   1       40.32       38.94      9.48 o 
   0  39   1        1.10       -0.70      1.20 o 
   1  39   1       21.49       34.88     12.28 o 
   2  39   1       17.63       24.66      9.15 o 
   3  39   1        6.18        1.36      3.67 o 
  -2  40   1       13.04        2.39      3.46 o 
  -1  40   1       21.11       27.74      9.77 o 
   0  40   1       63.78       75.47     15.39 o 
   1  40   1       64.48       80.00     15.53 o 
   2  40   1        1.88        2.41      2.84 o 
  -1  41   1        0.42       -5.27      5.27 o 
   0  41   1        8.55       21.37      7.32 o 
   1  41   1       11.70       13.10      5.39 o 
   0 -41   2        0.35        1.21      2.56 o 
  -1 -40   2       14.35        9.92      4.94 o 
   0 -40   2       15.47       -2.34      6.19 o 
   1 -40   2       15.70       14.91      6.76 o 
  -2 -39   2        7.30        0.08      9.87 o 
  -1 -39   2       29.46        5.61     29.82 o 
   0 -39   2        2.60       -2.86      2.86 o 
   1 -39   2       34.89       28.28      9.82 o 
   2 -39   2       12.28       18.50      5.14 o 
  -2 -38   2       33.69       37.95     10.32 o 
  -1 -38   2        7.83        9.56      5.72 o 
   0 -38   2        8.23        0.67      8.36 o 
   1 -38   2       18.83       24.98      5.74 o 
   2 -38   2       20.20       24.28      6.18 o 
   3 -38   2       42.03       39.42      8.62 o 
  -3 -37   2        3.55       10.22      4.16 o 
  -2 -37   2       32.35       41.47     15.68 o 
  -1 -37   2      209.24      235.93     34.71 o 
   0 -37   2      118.34      133.54     20.55 o 
   1 -37   2       19.48       22.60      5.19 o 
   2 -37   2       19.64       22.64      6.61 o 
   3 -37   2        0.70       -2.89      2.89 o 
   4 -37   2       34.93       26.53      8.03 o 
  -4 -36   2       87.93      112.27     17.66 o 
  -3 -36   2       28.57       24.56      5.21 o 
  -2 -36   2        4.46        5.97      4.85 o 
  -1 -36   2       38.76       41.61     11.36 o 
   0 -36   2       27.51       36.30     11.99 o 
   1 -36   2       42.30       34.85      7.53 o 
   2 -36   2        7.47       10.92      5.34 o 
   3 -36   2        0.14       -1.43      7.20 o 
   4 -36   2       22.20       12.70      5.40 o 
  -4 -35   2       19.24        8.60      8.33 o 
  -3 -35   2       53.42       66.16     10.43 o 
  -2 -35   2       23.63       23.98      8.39 o 
  -1 -35   2       77.02       66.43     15.72 o 
   0 -35   2       77.18       95.89     15.90 o 
   1 -35   2       20.16       11.05      5.39 o 
   2 -35   2       58.14       37.05     20.67 o 
   3 -35   2       98.42      103.66     16.82 o 
   4 -35   2       35.19       22.99      6.17 o 
  -5 -34   2        4.81        8.82      3.40 o 
  -4 -34   2       93.69       77.33     14.43 o 
  -3 -34   2      118.29       96.63     13.84 o 
  -2 -34   2       59.92       74.20     12.32 o 
  -1 -34   2       50.16       53.51     14.12 o 
   0 -34   2       39.48       40.14      8.86 o 
   1 -34   2      111.83      103.45     17.46 o 
   2 -34   2       70.06       72.25     11.34 o 
   3 -34   2       66.17       70.05     13.66 o 
   4 -34   2        2.46        0.93      3.20 o 
   5 -34   2        0.36        0.48      4.56 o 
  -5 -33   2       11.41       13.09      6.13 o 
  -4 -33   2       38.52       59.00     18.25 o 
  -3 -33   2       22.77       30.17      8.82 o 
  -2 -33   2       20.93        3.48      5.16 o 
  -1 -33   2       51.91       49.54     14.77 o 
   0 -33   2       24.04       34.66     29.24 o 
   1 -33   2       89.15       96.51     23.32 o 
   2 -33   2       15.40       19.99      7.05 o 
   3 -33   2       26.08       34.44      9.47 o 
   4 -33   2      105.83      112.60     15.81 o 
   5 -33   2       12.63       12.75      4.52 o 
  -5 -32   2       13.91        3.95      2.47 o 
  -4 -32   2        5.20       20.29      7.66 o 
  -3 -32   2       34.91       38.18      7.56 o 
  -2 -32   2      242.19      256.74     27.53 o 
  -1 -32   2       66.95       68.43     12.21 o 
   0 -32   2      707.75      763.17     43.84 o 
   1 -32   2        8.50       14.76      7.04 o 
   2 -32   2       24.72       22.22      8.41 o 
   3 -32   2        1.92       -6.80     10.48 o 
   4 -32   2       70.62       59.79     12.48 o 
   5 -32   2        4.65        3.82      3.57 o 
  -6 -31   2       15.54        1.50      7.92 o 
  -5 -31   2        3.05        3.05     17.95 o 
  -4 -31   2       40.43       44.14     10.06 o 
  -3 -31   2      130.80      147.76     19.81 o 
  -2 -31   2      116.53      120.10     17.61 o 
  -1 -31   2      162.21      156.26     19.80 o 
   0 -31   2       22.72       18.41     10.80 o 
   1 -31   2       32.97       47.10     10.85 o 
   2 -31   2      160.76      149.33     18.88 o 
   3 -31   2      123.01      129.58     18.20 o 
   4 -31   2       36.17       39.49     10.16 o 
   5 -31   2        0.29        1.95      2.73 o 
   6 -31   2        3.08       -6.34      6.34 o 
  -6 -30   2        7.47       10.75      4.01 o 
  -5 -30   2       50.48       54.07     15.59 o 
  -4 -30   2       22.20       19.29      6.35 o 
  -3 -30   2        1.28       14.49      6.88 o 
  -2 -30   2      218.33      213.53     23.79 o 
  -1 -30   2      242.91      249.83     23.89 o 
   0 -30   2      119.17      134.59     17.87 o 
   1 -30   2      924.08      962.27     49.94 o 
   2 -30   2       91.49      105.20     14.64 o 
   3 -30   2      120.39      118.09     15.46 o 
   4 -30   2       43.11       61.23     11.86 o 
   5 -30   2       68.56       62.09      9.07 o 
   6 -30   2       11.06        3.37      5.47 o 
  -6 -29   2       25.42       20.51      7.14 o 
  -5 -29   2       26.90       27.83     12.70 o 
  -4 -29   2        9.57        3.85      6.38 o 
  -3 -29   2      415.40      441.76     32.13 o 
  -2 -29   2      248.34      219.29     22.23 o 
  -1 -29   2      340.89      351.25     27.92 o 
   0 -29   2       30.23       33.13      9.95 o 
   1 -29   2      119.31      103.92     19.84 o 
   2 -29   2      219.10      227.45     22.34 o 
   3 -29   2       43.40       38.58      8.41 o 
   4 -29   2        3.11        8.78      6.53 o 
   5 -29   2        1.90       -2.87      5.48 o 
   6 -29   2        6.42        4.78      3.68 o 
  -6 -28   2       10.89        7.92      4.69 o 
  -5 -28   2      102.62      120.89     21.12 o 
  -4 -28   2      100.39       92.17     15.01 o 
  -3 -28   2       52.00       68.09     13.09 o 
  -2 -28   2       83.18       75.48     14.14 o 
  -1 -28   2      150.52      126.06     21.16 o 
   0 -28   2      240.34      240.87     22.85 o 
   1 -28   2        2.75        1.94      9.39 o 
   2 -28   2      401.95      376.79     31.41 o 
   3 -28   2      235.91      233.36     24.73 o 
   4 -28   2       46.81       32.86     12.68 o 
   5 -28   2       66.21       82.35     14.03 o 
   6 -28   2       23.41       18.65      7.54 o 
  -7 -27   2        1.35       16.77      8.86 o 
  -6 -27   2        4.44       -6.88     10.33 o 
  -5 -27   2        3.15        9.98     21.14 o 
  -4 -27   2       48.70       48.55     13.19 o 
  -3 -27   2       20.58        2.84      8.51 o 
  -2 -27   2      611.82      609.59     40.51 o 
  -1 -27   2     1020.55     1008.12     44.48 o 
   0 -27   2       75.56       35.54     20.75 o 
   1 -27   2      274.51      293.70     25.06 o 
   2 -27   2      762.85      808.53     46.62 o 
   3 -27   2       20.04       10.25      8.91 o 
   4 -27   2       50.42       66.25     18.19 o 
   5 -27   2        8.15        2.48      4.47 o 
   6 -27   2       15.50        8.26      4.53 o 
   7 -27   2        7.17       -4.16      4.16 o 
  -7 -26   2        9.60       34.16      8.74 o 
  -6 -26   2       12.12       21.60      7.40 o 
  -5 -26   2       18.11       24.48     10.24 o 
  -4 -26   2       90.75       90.44     29.86 o 
  -3 -26   2      272.56      287.10     35.00 o 
  -2 -26   2      575.51      632.42     41.62 o 
  -1 -26   2       28.69       38.82      7.22 o 
   0 -26   2      169.50      198.67     20.70 o 
   1 -26   2      299.37      322.31     26.20 o 
   2 -26   2      509.67      507.04     36.26 o 
   3 -26   2      138.25      145.41     30.94 o 
   4 -26   2       89.58       92.75     20.57 o 
   5 -26   2       45.07       45.57     14.35 o 
   6 -26   2        5.80        4.14      4.27 o 
   7 -26   2        3.70       -9.82      9.82 o 
  -7 -25   2       12.87        7.55      3.63 o 
  -6 -25   2        0.71        0.40      2.46 o 
  -5 -25   2       19.22       20.67     11.71 o 
  -4 -25   2      166.66      176.79     23.80 o 
  -3 -25   2      109.80       79.95     22.43 o 
  -2 -25   2     1044.49      996.73     51.52 o 
  -1 -25   2      416.59      412.87     29.45 o 
   0 -25   2      798.85      882.88     43.81 o 
   1 -25   2       33.13       30.45      9.88 o 
   2 -25   2      456.33      436.23     33.57 o 
   3 -25   2      171.49      192.57     32.55 o 
   4 -25   2      304.27      310.96     37.94 o 
   5 -25   2        1.82        4.48      8.64 o 
   6 -25   2       61.33       51.51     10.45 o 
   7 -25   2       40.72       19.09      8.26 o 
  -7 -24   2       40.51       50.47     12.57 o 
  -6 -24   2       72.67       76.43     29.64 o 
  -5 -24   2      224.28      188.56     41.40 o 
  -4 -24   2      501.97      613.97     40.71 o 
  -3 -24   2        2.90        5.63     35.34 o 
  -2 -24   2      267.51      260.10     26.18 o 
  -1 -24   2      313.82      316.74     27.69 o 
   0 -24   2       40.82       46.54     11.26 o 
   1 -24   2      821.38      953.38     44.74 o 
   2 -24   2        5.72        3.50      9.82 o 
   3 -24   2       66.45       59.97     22.40 o 
   4 -24   2      213.58      249.68     34.66 o 
   5 -24   2       91.41      114.63     22.89 o 
   6 -24   2       24.24       42.90     10.70 o 
   7 -24   2       30.56       17.50      7.26 o 
  -7 -23   2        4.51       -4.92      8.26 o 
  -6 -23   2       56.00       40.52     14.90 o 
  -5 -23   2      276.84      279.16     27.31 o 
  -4 -23   2        7.00       -2.27     13.55 o 
  -3 -23   2     1475.54     1456.38     61.56 o 
  -2 -23   2      912.75      942.49     49.17 o 
  -1 -23   2      244.13      311.20     83.97 o 
   0 -23   2       15.49       17.68     61.34 o 
   1 -23   2      220.69      386.29    110.42 o 
   2 -23   2      227.62      247.76     24.94 o 
   3 -23   2      835.82      900.32     62.10 o 
   4 -23   2      350.45      388.58     47.65 o 
   5 -23   2      128.93      138.70     24.34 o 
   6 -23   2        7.00        5.36      3.46 o 
   7 -23   2        3.76        6.26      4.13 o 
  -7 -22   2       11.42       -1.12      1.66 o 
  -6 -22   2       25.71       52.60     14.62 o 
  -5 -22   2       46.58       49.84     14.92 o 
  -4 -22   2      963.85     1017.96     59.38 o 
  -3 -22   2      416.50      410.42     29.15 o 
  -2 -22   2      672.23      748.04     53.81 o 
  -1 -22   2        3.85      -34.67     88.38 o 
   0 -22   2      132.73      217.56    102.87 o 
   1 -22   2      520.94      702.87    148.21 o 
   2 -22   2      899.78      922.53     59.43 o 
   3 -22   2      130.60      116.64     19.70 o 
   4 -22   2     1270.41     1307.06     79.72 o 
   5 -22   2      202.12      227.29     37.62 o 
   6 -22   2       27.99       33.76      6.28 o 
   7 -22   2       86.67       56.69     19.09 o 
  -7 -21   2       62.14       52.60     20.93 o 
  -6 -21   2        0.41        6.02     14.00 o 
  -5 -21   2       13.53        3.66     33.44 o 
  -4 -21   2     1218.67     1269.86     64.03 o 
  -3 -21   2       99.88       68.27     28.41 o 
  -2 -21   2      295.61      350.92     79.13 o 
  -1 -21   2       94.35       42.29     61.81 o 
   0 -21   2      448.14      396.16    134.45 o 
   1 -21   2       28.24       22.87     44.05 o 
   2 -21   2      317.61      283.82     80.91 o 
   3 -21   2      339.69      323.84     49.72 o 
   4 -21   2      265.64      278.71     32.28 o 
   5 -21   2       30.46       19.10     13.39 o 
   6 -21   2       30.35       18.11      7.80 o 
   7 -21   2       54.05       30.34     12.93 o 
  -7 -20   2       10.37        6.05      5.11 o 
  -6 -20   2       50.01       75.41     18.62 o 
  -5 -20   2       92.52       60.03     15.55 o 
  -4 -20   2     1002.46      981.09     63.63 o 
  -3 -20   2      171.46      193.20     31.52 o 
  -2 -20   2     1263.36     1366.05    159.16 o 
  -1 -20   2      141.63       63.56     52.32 o 
   0 -20   2      232.58      184.99     68.60 o 
   1 -20   2        3.73       45.09     57.60 o 
   2 -20   2      759.76      871.56    143.15 o 
   3 -20   2      388.83      460.79     50.53 o 
   4 -20   2      337.78      341.64     35.45 o 
   5 -20   2      275.20      318.48     38.90 o 
   6 -20   2       35.81       35.12      9.34 o 
   7 -20   2        8.34       14.66      5.67 o 
  -7 -19   2       44.67       41.19     13.74 o 
  -6 -19   2      124.60      131.81     23.49 o 
  -5 -19   2      171.45      213.22     26.59 o 
  -4 -19   2      159.66      141.30     25.23 o 
  -3 -19   2      462.30      264.45     83.26 o 
  -2 -19   2      378.39      334.55     74.81 o 
  -1 -19   2      625.74      462.80     99.22 o 
   0 -19   2      218.60      226.00     62.29 o 
   1 -19   2       99.84       97.40     43.38 o 
   2 -19   2      482.94      572.41    100.61 o 
   3 -19   2      591.40      474.76    122.22 o 
   4 -19   2      683.01      654.63    126.33 o 
   5 -19   2       21.56       55.65     14.71 o 
   6 -19   2      274.24      307.48     31.17 o 
   7 -19   2        2.75       -1.75      3.37 o 
   8 -19   2        1.56       -5.20      5.20 o 
  -7 -18   2       97.17       81.19     21.50 o 
  -6 -18   2      454.91      376.33     49.66 o 
  -5 -18   2        8.39       -5.00     23.71 o 
  -4 -18   2      406.27      389.77     38.92 o 
  -3 -18   2       68.54       25.95     23.61 o 
  -2 -18   2      413.33      291.84     67.31 o 
  -1 -18   2       70.51       42.95     40.87 o 
   0 -18   2     3381.87     4454.58    282.87 o 
   1 -18   2      547.15      435.89     88.08 o 
   2 -18   2      355.44      264.62     69.77 o 
   3 -18   2      112.54      142.50     49.75 o 
   4 -18   2      246.32      266.69     39.82 o 
   5 -18   2       55.98       80.30     27.43 o 
   6 -18   2      100.95      134.90     20.51 o 
   7 -18   2       34.75       40.49     11.22 o 
   8 -18   2       28.84        8.98      9.11 o 
  -8 -17   2       53.05       80.29     24.40 o 
  -7 -17   2       67.88       73.83     21.48 o 
  -6 -17   2       20.77       17.30     14.14 o 
  -5 -17   2       68.46       71.79     21.17 o 
  -4 -17   2      473.48      451.59     41.82 o 
  -3 -17   2      314.89      384.09     82.38 o 
  -2 -17   2      708.59      585.30     94.96 o 
  -1 -17   2      591.83      729.47    113.98 o 
   0 -17   2     5825.94     6730.28    405.87 o 
   1 -17   2       94.94      102.98     42.06 o 
   2 -17   2     1700.83     1557.86    149.58 o 
   3 -17   2      259.33      212.21     64.42 o 
   4 -17   2      108.52       89.44     55.21 o 
   5 -17   2      292.65      352.82     42.58 o 
   6 -17   2       48.62       53.54     14.42 o 
   7 -17   2       96.99       68.96     19.45 o 
   8 -17   2        5.70        7.28      4.01 o 
  -8 -16   2       48.30       74.37     26.39 o 
  -7 -16   2        4.11      -20.16     28.69 o 
  -6 -16   2       17.47       45.18     24.15 o 
  -5 -16   2       38.92       51.81     21.99 o 
  -4 -16   2      425.75      350.10     52.81 o 
  -3 -16   2      272.34      402.69     81.01 o 
  -2 -16   2       61.66      101.46     30.66 o 
  -1 -16   2       96.93       36.00     34.65 o 
   0 -16   2      221.00      324.13     91.16 o 
   1 -16   2     2059.40     1981.70    149.76 o 
   2 -16   2      120.60      142.46     45.09 o 
   3 -16   2      253.89      237.12     57.88 o 
   4 -16   2       92.11      151.92     46.09 o 
   5 -16   2       49.12       10.14     14.71 o 
   6 -16   2      129.55      170.58     27.93 o 
   7 -16   2        3.23       21.21     22.69 o 
   8 -16   2       32.39       29.40     11.92 o 
  -8 -15   2        7.80        5.91      1.89 o 
  -7 -15   2       52.37       35.72     13.06 o 
  -6 -15   2      128.08       90.49     55.64 o 
  -5 -15   2      141.58      188.74     25.07 o 
  -4 -15   2       98.54       -3.38     44.09 o 
  -3 -15   2      408.44      454.86     92.02 o 
  -2 -15   2      741.47      832.12     83.91 o 
  -1 -15   2     1917.75     1761.54    151.68 o 
   0 -15   2     1163.39     1170.59    121.42 o 
   1 -15   2      680.99      708.15     79.75 o 
   2 -15   2      600.53      649.84     91.28 o 
   3 -15   2      166.73      189.87     51.42 o 
   4 -15   2      328.48      341.64     92.38 o 
   5 -15   2      212.90      260.15     38.34 o 
   6 -15   2       51.09       40.69     18.04 o 
   7 -15   2       77.77       87.89     32.75 o 
   8 -15   2        4.19       -4.18      4.18 o 
  -8 -14   2       27.72       30.14     17.22 o 
  -7 -14   2       25.44       44.73     15.45 o 
  -6 -14   2      206.33      204.34     86.32 o 
  -5 -14   2       88.27      123.78     29.50 o 
  -4 -14   2      221.43       55.03     79.48 o 
  -3 -14   2      307.06      246.51     64.38 o 
  -2 -14   2      939.00      831.48     82.61 o 
  -1 -14   2      996.98      943.39     99.36 o 
   0 -14   2     1627.97     1545.13     96.56 o 
   1 -14   2      107.88       98.82     28.05 o 
   2 -14   2      320.50      252.62     55.08 o 
   3 -14   2      872.35      654.76     98.91 o 
   4 -14   2      120.86       76.12     49.17 o 
   5 -14   2      448.31      519.10     54.21 o 
   6 -14   2      137.48      132.51     25.97 o 
   7 -14   2        6.79       11.79     15.76 o 
   8 -14   2       33.11       11.79     27.33 o 
  -8 -13   2       52.21       70.95     25.54 o 
  -7 -13   2      137.33      161.89     29.21 o 
  -6 -13   2       56.52       64.27     18.37 o 
  -5 -13   2      316.91      216.66     49.65 o 
  -4 -13   2      556.86      562.62    126.97 o 
  -3 -13   2      465.32      655.93    106.09 o 
  -2 -13   2     4261.01     4497.49    189.23 o 
  -1 -13   2     1805.97     1952.92    140.13 o 
   0 -13   2      205.24      214.98     39.53 o 
   1 -13   2      454.02      451.34     51.53 o 
   2 -13   2     2420.47     2619.39    161.78 o 
   3 -13   2      162.06      266.30     60.57 o 
   4 -13   2      878.42      645.75    122.55 o 
   5 -13   2      518.19      548.83     55.26 o 
   6 -13   2       13.31       32.92     13.56 o 
   7 -13   2      125.14      136.09     42.54 o 
   8 -13   2       15.17        5.60     29.26 o 
  -8 -12   2       20.48       42.16     20.72 o 
  -7 -12   2       73.73       41.21     25.15 o 
  -6 -12   2       55.15       30.40     15.22 o 
  -5 -12   2      209.89      211.65     42.09 o 
  -4 -12   2      658.61      810.76    151.49 o 
  -3 -12   2      319.86      416.14     74.41 o 
  -2 -12   2     1882.06     1747.39    107.25 o 
  -1 -12   2       45.62       63.96     19.76 o 
   0 -12   2     6764.24     7203.92    234.90 o 
   1 -12   2     2201.58     2522.22    135.20 o 
   2 -12   2     1189.54     1160.31    104.75 o 
   3 -12   2     1458.24     1747.65    155.42 o 
   4 -12   2      109.11       53.56     50.88 o 
   5 -12   2        3.38       22.25     22.69 o 
   6 -12   2      467.61      539.58     50.26 o 
   7 -12   2        9.84        9.63      5.59 o 
   8 -12   2      101.44       16.37     52.38 o 
  -8 -11   2       70.48       62.43     26.26 o 
  -7 -11   2       47.40       20.88     68.71 o 
  -6 -11   2       69.38       66.05     17.10 o 
  -5 -11   2     1139.87     1172.68     69.31 o 
  -4 -11   2      732.44      721.02    119.89 o 
  -3 -11   2     3976.91     3806.50    249.50 o 
  -2 -11   2     1487.88     1772.18    118.87 o 
  -1 -11   2      180.12      194.62     31.58 o 
   0 -11   2     2840.02     2969.00    135.48 o 
   1 -11   2       96.00       83.07     22.78 o 
   2 -11   2     2082.67     2204.75    140.53 o 
   3 -11   2     2670.64     3156.36    241.77 o 
   4 -11   2     1946.07     2308.39    235.50 o 
   5 -11   2      439.50      439.62     47.53 o 
   6 -11   2       58.02       36.42     15.78 o 
   7 -11   2       24.46        1.53     74.36 o 
   8 -11   2        4.71       19.20     13.63 o 
  -8 -10   2       27.57       28.17     17.74 o 
  -7 -10   2       24.61       24.27      9.43 o 
  -6 -10   2       70.58       60.68     20.05 o 
  -5 -10   2      316.42      313.53     34.65 o 
  -4 -10   2     1544.10     1708.66    182.59 o 
  -3 -10   2      721.29      748.37    105.41 o 
  -2 -10   2      235.02      173.95     35.27 o 
  -1 -10   2      143.64      132.57     28.80 o 
   0 -10   2     3797.06     3800.89    162.95 o 
   1 -10   2     6296.77     6059.71    182.35 o 
   2 -10   2      837.23      763.10     63.87 o 
   3 -10   2      655.70      858.14    123.48 o 
   4 -10   2      182.03       94.66     40.78 o 
   5 -10   2      150.09      127.93     35.26 o 
   6 -10   2       12.66        7.90     27.24 o 
   7 -10   2      140.58      251.99    114.81 o 
   8 -10   2       20.94       25.27     18.11 o 
  -8  -9   2        0.48       19.11     17.21 o 
  -7  -9   2      146.53      105.91     25.02 o 
  -6  -9   2       51.02       96.05     62.15 o 
  -5  -9   2      644.92      670.96     58.62 o 
  -4  -9   2      681.44      720.84    113.13 o 
  -3  -9   2      255.05      197.45     54.65 o 
  -2  -9   2      281.09      302.07     46.17 o 
  -1  -9   2      801.36      699.03     58.92 o 
   0  -9   2      302.98      317.00     43.91 o 
   1  -9   2      937.39      757.33     66.04 o 
   2  -9   2      623.06      623.51     57.46 o 
   3  -9   2      401.97      445.65     85.91 o 
   4  -9   2       26.55       34.62     54.56 o 
   5  -9   2      701.49      759.78     62.58 o 
   6  -9   2       50.95       45.43     12.44 o 
   7  -9   2      134.62      161.07    132.73 o 
   8  -9   2        7.20       -1.57      1.57 o 
  -8  -8   2        0.91       18.93     14.20 o 
  -7  -8   2      222.70      269.86     35.16 o 
  -6  -8   2       47.55        2.49     32.74 o 
  -5  -8   2      372.77      418.10     45.63 o 
  -4  -8   2      696.46      694.12    105.47 o 
  -3  -8   2     3393.44     3544.50    176.44 o 
  -2  -8   2      831.37      918.52     79.12 o 
  -1  -8   2     1183.58     1252.58     76.64 o 
   0  -8   2      220.70      202.66     36.56 o 
   1  -8   2    10741.08    10569.43    256.15 o 
   2  -8   2      678.00      699.22     65.50 o 
   3  -8   2      641.76      480.03     87.06 o 
   4  -8   2      398.99      367.67     85.79 o 
   5  -8   2      107.39       87.88     31.62 o 
   6  -8   2       81.89       62.08     42.90 o 
   7  -8   2      182.06      186.39     48.91 o 
   8  -8   2       52.36       66.75     30.24 o 
  -8  -7   2       75.68       63.61     25.17 o 
  -7  -7   2      155.24      202.36     39.81 o 
  -6  -7   2       87.09      102.22     27.98 o 
  -5  -7   2      211.13      148.28     54.11 o 
  -4  -7   2      179.14       78.50     31.80 o 
  -3  -7   2    10793.31    10792.85    278.52 o 
  -2  -7   2     1446.75     1435.15     95.75 o 
  -1  -7   2    20918.53    21045.07    436.16 o 
   0  -7   2      311.23      457.29     49.03 o 
   1  -7   2      190.38      205.44     39.67 o 
   2  -7   2     1957.43     1937.65    120.78 o 
   3  -7   2     9293.66     9138.78    388.65 o 
   4  -7   2      416.65      337.27     80.40 o 
   5  -7   2       96.65       53.96     43.26 o 
   6  -7   2      321.79      370.95     51.81 o 
   7  -7   2       86.18      103.40     61.86 o 
   8  -7   2        6.30        2.67      9.81 o 
   9  -7   2        6.85       18.45      9.83 o 
  -8  -6   2       21.10        7.80      5.19 o 
  -7  -6   2      290.75      315.48     50.25 o 
  -6  -6   2      758.44      882.22     52.69 o 
  -5  -6   2      980.88     1104.26    133.84 o 
  -4  -6   2       30.55       25.67     37.40 o 
  -3  -6   2     1723.88     1803.70    119.64 o 
  -2  -6   2      574.85      505.73     49.09 o 
  -1  -6   2     1234.90     1280.44     66.90 o 
   0  -6   2       25.78       30.39      6.91 o 
   1  -6   2    18433.69    18519.15    392.56 o 
   2  -6   2     1238.23     1270.13     97.89 o 
   3  -6   2     5404.77     5363.24    258.80 o 
   4  -6   2      589.33      659.53     99.79 o 
   5  -6   2     1107.38     1141.43    147.86 o 
   6  -6   2      166.99      126.04     42.45 o 
   7  -6   2       56.38      105.90     34.56 o 
   8  -6   2       78.36       87.06     29.66 o 
   9  -6   2        1.66       -7.35      7.35 o 
  -8  -5   2        8.27       24.93     11.33 o 
  -7  -5   2        1.34       17.20     14.24 o 
  -6  -5   2       80.50      102.49     16.58 o 
  -5  -5   2      147.72      125.33     93.89 o 
  -4  -5   2      542.23      571.71     78.80 o 
  -3  -5   2      707.83      715.53     80.78 o 
  -2  -5   2    11664.99    12090.82    246.16 o 
  -1  -5   2    23598.56    23996.03    361.67 o 
   0  -5   2     1537.35     1827.71     89.82 o 
   1  -5   2        0.29        8.10      5.42 o 
   2  -5   2     4667.33     4836.84    191.49 o 
   3  -5   2     1424.82     1644.78    123.05 o 
   4  -5   2       77.85      119.72     44.73 o 
   5  -5   2      322.08      350.92     79.08 o 
   6  -5   2      451.88      474.61     37.92 o 
   7  -5   2       99.06      114.54     77.24 o 
   8  -5   2        3.99        1.38     11.52 o 
   9  -5   2        5.78       17.27     10.82 o 
  -8  -4   2        6.66       31.45     14.08 o 
  -7  -4   2      128.21      131.41     33.26 o 
  -6  -4   2      360.69      319.97     36.60 o 
  -5  -4   2      796.36      875.06    125.62 o 
  -4  -4   2      942.67      885.46     97.78 o 
  -3  -4   2     5343.96     5158.37    247.51 o 
  -2  -4   2     1938.44     2045.13    114.56 o 
  -1  -4   2    10886.38    11054.39    285.67 o 
   0  -4   2     3300.64     3422.95    151.44 o 
   1  -4   2     6485.10     6631.88    240.22 o 
   2  -4   2      284.51      329.26     49.51 o 
   3  -4   2     2891.90     2412.07    151.16 o 
   4  -4   2      991.13      882.70    129.63 o 
   5  -4   2      931.97     1036.36    135.48 o 
   6  -4   2      137.76       92.83     26.04 o 
   7  -4   2      302.32      325.88     69.58 o 
   8  -4   2       83.62      117.30     37.49 o 
   9  -4   2       17.83        3.09      4.25 o 
  -8  -3   2       83.89      107.26     25.88 o 
  -7  -3   2      103.00      118.37     23.50 o 
  -6  -3   2       91.48       66.74     16.72 o 
  -5  -3   2      117.28      128.90     95.23 o 
  -4  -3   2     2116.40     1886.00    162.88 o 
  -3  -3   2      451.33      558.70     60.82 o 
  -2  -3   2      176.71      179.71     34.77 o 
  -1  -3   2    13167.96    13888.34    368.67 o 
   0  -3   2      478.22      574.28     47.93 o 
   1  -3   2    29875.85    29210.56    641.08 o 
   2  -3   2     1720.32     1554.29    109.58 o 
   3  -3   2      886.36      970.73     85.71 o 
   4  -3   2      826.16      880.38    128.09 o 
   5  -3   2       58.76       -9.13     25.64 o 
   6  -3   2      338.91      317.36     31.23 o 
   7  -3   2      135.27        1.16     14.43 o 
   8  -3   2        4.44       14.89     17.83 o 
   9  -3   2       10.75        7.93      3.64 o 
  -8  -2   2       88.75       56.28     18.78 o 
  -7  -2   2       65.56       63.06     15.95 o 
  -6  -2   2      123.94      126.00     23.64 o 
  -5  -2   2      316.11      392.97     79.84 o 
  -4  -2   2      619.84      740.26    116.95 o 
  -3  -2   2     1443.28     1238.81    104.25 o 
  -2  -2   2     3481.71     3259.09    179.82 o 
  -1  -2   2    16257.49    16507.36    934.31 o 
   0  -2   2     6029.60     6991.61    183.97 o 
   1  -2   2     4920.31     4862.98    168.46 o 
   2  -2   2     2414.25     2341.23    120.41 o 
   3  -2   2     1193.07     1149.28     92.69 o 
   4  -2   2       97.88       53.75     30.23 o 
   5  -2   2      341.02      241.71     82.52 o 
   6  -2   2       57.01       59.64     26.23 o 
   7  -2   2        8.21       13.52      9.05 o 
   8  -2   2       24.84       42.07     21.35 o 
   9  -2   2       17.89        2.69      7.19 o 
  -8  -1   2       17.52       10.43      6.95 o 
  -7  -1   2       38.23       44.83     14.82 o 
  -6  -1   2      115.85       85.34     37.76 o 
  -5  -1   2      386.10      334.98     72.71 o 
  -4  -1   2      600.53      554.38    122.97 o 
  -3  -1   2     1515.57     1428.42    109.77 o 
  -2  -1   2     3513.47     3405.90    140.44 o 
  -1  -1   2    14648.00    14417.50    315.37 o 
   0  -1   2      203.45      149.32     26.39 o 
   1  -1   2     4604.96     4766.92    168.97 o 
   2  -1   2     1069.35     1060.10     51.03 o 
   3  -1   2     1774.36     1700.48    108.73 o 
   4  -1   2      385.99      278.15     79.43 o 
   5  -1   2      114.36        4.65     23.57 o 
   6  -1   2       19.78       30.94     18.85 o 
   7  -1   2       42.39       39.05     15.29 o 
   8  -1   2      104.92      136.06     41.05 o 
   9  -1   2        2.26       -1.53      1.53 o 
  -8   0   2       54.54       64.99     20.34 o 
  -7   0   2        1.16        3.55      5.70 o 
  -6   0   2       65.56      104.45     64.93 o 
  -5   0   2     1444.91     1505.84    186.81 o 
  -4   0   2        2.21        1.37     68.62 o 
  -3   0   2       14.07       64.19     25.10 o 
  -2   0   2     5660.29     5507.67    180.33 o 
  -1   0   2     7933.17     9436.80    201.56 o 
   0   0   2     2296.04     2571.80    136.50 o 
   1   0   2    45861.21    43777.48    547.40 o 
   2   0   2     1154.97     1180.21    101.06 o 
   3   0   2       16.85       23.58     14.54 o 
   4   0   2        3.77      -23.10     29.74 o 
   5   0   2     1469.47     1646.58    186.56 o 
   6   0   2       85.81       61.20     25.46 o 
   7   0   2        4.67       -2.37     12.92 o 
   8   0   2        6.41       21.38     18.79 o 
   9   0   2       72.79       47.86     16.52 o 
  -8   1   2       17.63       18.89     10.90 o 
  -7   1   2       34.69       34.51     13.58 o 
  -6   1   2      112.34      122.50     22.37 o 
  -5   1   2      389.85      329.75     73.19 o 
  -4   1   2      531.27      587.80    122.39 o 
  -3   1   2     1620.39     1525.31    143.74 o 
  -2   1   2     3522.55     3418.59    182.93 o 
  -1   1   2    14661.80    14697.57    248.72 o 
   0   1   2      348.34      267.35     44.01 o 
   1   1   2     4615.97     4713.72    220.84 o 
   2   1   2      976.96     1057.42     94.54 o 
   3   1   2     1813.67     1759.93    144.28 o 
   4   1   2      344.10      267.31     58.88 o 
   5   1   2      115.38      129.55     49.52 o 
   6   1   2       20.99       10.79      6.51 o 
   7   1   2       51.03       54.60     17.66 o 
   8   1   2      104.80      127.56     38.75 o 
   9   1   2        2.00        1.98      3.29 o 
  -8   2   2       78.98       64.96     19.03 o 
  -7   2   2       61.85       68.85     17.39 o 
  -6   2   2       98.94       97.75     21.31 o 
  -5   2   2      285.37      273.12    137.96 o 
  -4   2   2      645.99      733.50    109.44 o 
  -3   2   2     1438.90     1240.18    135.66 o 
  -2   2   2     3162.26     3090.66    146.59 o 
  -1   2   2    16163.01    16900.88    321.01 o 
   0   2   2     6078.94     7223.76    195.18 o 
   1   2   2     4831.52     4920.56    188.51 o 
   2   2   2     2638.68     2651.40    147.77 o 
   3   2   2     1220.22     1077.83    100.44 o 
   4   2   2      117.06       31.63     21.11 o 
   5   2   2      344.26      308.44     77.11 o 
   6   2   2       57.49       53.17     17.97 o 
   7   2   2        6.98        7.21      7.84 o 
   8   2   2       26.52       34.48     19.66 o 
  -8   3   2       78.58       86.17     19.13 o 
  -7   3   2      113.08      164.55     31.71 o 
  -6   3   2       90.70       28.85     24.31 o 
  -5   3   2       98.99      150.74     75.22 o 
  -4   3   2     2220.21     2168.94    193.36 o 
  -3   3   2      339.99      391.57     61.88 o 
  -2   3   2      212.86      234.11     39.70 o 
  -1   3   2    12978.67    13913.61    220.98 o 
   0   3   2      424.42      518.62     46.52 o 
   1   3   2    30454.20    29753.68    803.47 o 
   2   3   2     1970.76     1719.70    136.70 o 
   3   3   2      832.22      965.67     94.74 o 
   4   3   2      702.34      646.42     88.73 o 
   5   3   2       86.30      -14.25     54.29 o 
   6   3   2      393.66      394.16     34.45 o 
   7   3   2      124.11      131.04     54.25 o 
   8   3   2        5.60        2.72     11.42 o 
  -8   4   2        5.37        2.57      7.86 o 
  -7   4   2      134.91      137.40     24.46 o 
  -6   4   2      331.39      375.75     39.28 o 
  -5   4   2      762.00      799.40    173.51 o 
  -4   4   2      805.99      690.44     94.51 o 
  -3   4   2     5735.84     5645.09    232.71 o 
  -2   4   2     1817.10     2039.15    117.67 o 
  -1   4   2    10550.53    10903.78    187.59 o 
   0   4   2     3256.74     3456.39     95.05 o 
   1   4   2     6426.44     6369.49    289.15 o 
   2   4   2      366.27      425.84     69.03 o 
   3   4   2     2846.14     2671.43    158.12 o 
   4   4   2      976.01      969.81    110.40 o 
   5   4   2      944.90      948.47    132.26 o 
   6   4   2      139.47       93.63     23.47 o 
   7   4   2      292.27      311.68     44.40 o 
   8   4   2       91.62      114.01     23.92 o 
  -8   5   2        9.03       23.37     12.88 o 
  -7   5   2        1.49        4.87     13.94 o 
  -6   5   2       85.97       98.45     42.38 o 
  -5   5   2      131.08      109.66     62.87 o 
  -4   5   2      557.38      614.36     93.03 o 
  -3   5   2      716.06      771.61     84.44 o 
  -2   5   2    11034.76    11897.60    282.02 o 
  -1   5   2    23588.67    24609.03    297.90 o 
   0   5   2     1564.83     1759.73    109.42 o 
   1   5   2        4.40       12.22     19.02 o 
   2   5   2     5395.36     5706.53    225.14 o 
   3   5   2     1247.69     1429.03    115.14 o 
   4   5   2       67.70       72.71     47.93 o 
   5   5   2      342.15      364.72     97.30 o 
   6   5   2      482.71      546.43     45.32 o 
   7   5   2      106.76       74.68     27.61 o 
   8   5   2        2.79       -1.83      4.46 o 
  -8   6   2       20.80       25.54     15.16 o 
  -7   6   2      300.07      334.94     47.80 o 
  -6   6   2      763.48      876.23     89.62 o 
  -5   6   2      987.68     1202.29    169.10 o 
  -4   6   2       39.61       45.91     25.65 o 
  -3   6   2     1775.51     2029.62    150.54 o 
  -2   6   2      655.66      603.25     47.25 o 
  -1   6   2     1202.47     1190.60     67.71 o 
   0   6   2       23.14       39.71     15.45 o 
   1   6   2    18303.80    17795.65    540.03 o 
   2   6   2      964.31      981.06     93.74 o 
   3   6   2     5289.60     5195.39    256.86 o 
   4   6   2      569.06      718.26    109.24 o 
   5   6   2     1102.56     1150.32    179.51 o 
   6   6   2      151.90      135.97     22.86 o 
   7   6   2       60.34       84.14     19.84 o 
   8   6   2       73.48       83.62     19.55 o 
  -8   7   2       85.25       99.75     23.77 o 
  -7   7   2      134.42      158.56     31.02 o 
  -6   7   2       72.56      106.02     24.55 o 
  -5   7   2      234.31      255.40     65.25 o 
  -4   7   2      180.32      158.83     39.44 o 
  -3   7   2    10512.89    11327.97    404.95 o 
  -2   7   2     1500.90     1549.83     68.45 o 
  -1   7   2    21214.65    21380.45    404.15 o 
   0   7   2      323.95      412.34     59.00 o 
   1   7   2      158.77      113.61     55.96 o 
   2   7   2     1986.93     1937.17    134.41 o 
   3   7   2     9989.88    10255.87    366.15 o 
   4   7   2      448.98      430.94     85.46 o 
   5   7   2       80.93      186.46     60.76 o 
   6   7   2      297.07      302.09     34.66 o 
   7   7   2       79.34       99.63     20.28 o 
   8   7   2        7.11        1.31      4.50 o 
  -8   8   2        0.85        9.56      9.32 o 
  -7   8   2      202.76      203.92     35.84 o 
  -6   8   2       61.12       44.40     14.46 o 
  -5   8   2      335.67      465.96     93.36 o 
  -4   8   2      812.17      760.16     79.66 o 
  -3   8   2     2993.34     3162.02    151.57 o 
  -2   8   2      749.57      719.89     47.30 o 
  -1   8   2     1219.15     1259.06     62.66 o 
   0   8   2      231.89      275.44     43.32 o 
   1   8   2    10741.74    10778.67    266.12 o 
   2   8   2      633.16      687.98     79.46 o 
   3   8   2      647.76      628.39     90.40 o 
   4   8   2      399.47      477.50     89.45 o 
   5   8   2      152.10      158.70     26.64 o 
   6   8   2       78.30      107.93     20.89 o 
   7   8   2      199.52      236.06     31.86 o 
   8   8   2       46.44       64.88     17.29 o 
  -8   9   2        0.86       10.55     10.46 o 
  -7   9   2      137.33      105.41     25.41 o 
  -6   9   2       53.37       68.25     30.09 o 
  -5   9   2      639.76      740.85     58.69 o 
  -4   9   2      632.55      650.50     72.66 o 
  -3   9   2      287.98      176.40     37.50 o 
  -2   9   2      153.21      129.54     24.48 o 
  -1   9   2      841.81      731.69     46.74 o 
   0   9   2      298.15      319.17     41.89 o 
   1   9   2      972.47      849.58     60.24 o 
   2   9   2      825.35      884.99     92.71 o 
   3   9   2      361.62      346.61     74.73 o 
   4   9   2       49.36       19.04     26.11 o 
   5   9   2      648.90      671.88     58.49 o 
   6   9   2       39.09       46.38     14.53 o 
   7   9   2      130.83      145.42     24.34 o 
   8   9   2        5.97       19.85     11.56 o 
  -8  10   2       20.34       46.83     16.56 o 
  -7  10   2       19.04       10.23     11.67 o 
  -6  10   2       55.81       86.57     36.14 o 
  -5  10   2      320.50      335.33     36.06 o 
  -4  10   2     1570.00     1855.24    188.06 o 
  -3  10   2      819.63      812.92     89.77 o 
  -2  10   2      201.79      132.88     28.39 o 
  -1  10   2      112.75       95.85     20.82 o 
   0  10   2     3708.56     3661.91    131.27 o 
   1  10   2     5871.37     5885.51    150.08 o 
   2  10   2      759.69      736.50     83.88 o 
   3  10   2      648.46      911.56    126.45 o 
   4  10   2      205.62      252.27     80.07 o 
   5  10   2      147.05      208.97     42.82 o 
   6  10   2       20.41       10.60      5.34 o 
   7  10   2      149.91      208.82     29.73 o 
   8  10   2       23.91       41.04     14.59 o 
  -8  11   2       69.54       91.50     30.44 o 
  -7  11   2       51.66       71.53     21.25 o 
  -6  11   2       60.92       55.28     19.14 o 
  -5  11   2     1123.46     1177.92     65.60 o 
  -4  11   2      787.21      817.36    109.87 o 
  -3  11   2     3944.44     3946.44    243.58 o 
  -2  11   2     1490.13     1491.05    109.93 o 
  -1  11   2      202.40      154.94     40.63 o 
   0  11   2     2905.08     3147.06    175.88 o 
   1  11   2       44.77       18.95      9.02 o 
   2  11   2     2121.70     2432.12    126.85 o 
   3  11   2     2381.58     2675.12    308.11 o 
   4  11   2     1784.18     2081.00    306.31 o 
   5  11   2      476.56      525.15     54.14 o 
   6  11   2       61.06       64.19     17.42 o 
   7  11   2       27.79       31.66     11.63 o 
   8  11   2        7.11       25.60     17.03 o 
  -8  12   2       20.36       37.15     19.05 o 
  -7  12   2       80.71      111.82     24.90 o 
  -6  12   2       46.38       55.16     20.16 o 
  -5  12   2      165.62      208.14     27.87 o 
  -4  12   2      746.16      863.32    141.67 o 
  -3  12   2      359.24      537.42     88.84 o 
  -2  12   2     2004.08     1579.48    137.66 o 
  -1  12   2       16.28        4.02     16.32 o 
   0  12   2     6942.87     6977.84    225.62 o 
   1  12   2     2254.05     2333.79    131.79 o 
   2  12   2     1282.58     1250.76    118.46 o 
   3  12   2     1617.60     1850.69    262.67 o 
   4  12   2       94.12       98.13     66.35 o 
   5  12   2        8.38       29.56     14.98 o 
   6  12   2      480.35      559.68     48.30 o 
   7  12   2       14.35        8.72      5.57 o 
   8  12   2      103.20      114.60     30.87 o 
  -8  13   2       51.91       72.08     25.16 o 
  -7  13   2      137.68      168.82     29.84 o 
  -6  13   2       62.57       86.79     18.57 o 
  -5  13   2      305.67      317.87     46.46 o 
  -4  13   2      534.08      655.80    110.00 o 
  -3  13   2      474.90      538.96     89.70 o 
  -2  13   2     4445.63     3776.84    218.19 o 
  -1  13   2     1739.03     1883.17    152.67 o 
   0  13   2      196.63      240.26     39.05 o 
   1  13   2      489.61      417.45     57.39 o 
   2  13   2     2294.73     2540.48    177.30 o 
   3  13   2      172.12      243.65     65.46 o 
   4  13   2      848.84      630.24    143.59 o 
   5  13   2      552.39      594.86     55.77 o 
   6  13   2       20.27       14.87     31.29 o 
   7  13   2      113.24      134.76     22.85 o 
   8  13   2       15.20       40.36     17.20 o 
  -8  14   2       34.14       47.23     18.91 o 
  -7  14   2       28.83       43.84     22.05 o 
  -6  14   2      195.29      143.74     64.35 o 
  -5  14   2      114.99      133.92     46.85 o 
  -4  14   2      259.80      308.29     76.30 o 
  -3  14   2      281.32      297.41     67.04 o 
  -2  14   2      845.38      534.97     94.25 o 
  -1  14   2      964.79      876.26     97.12 o 
   0  14   2     1597.35     1544.38    104.27 o 
   1  14   2       89.97       80.07     21.18 o 
   2  14   2      401.36      206.92     51.29 o 
   3  14   2      833.51      649.49    110.58 o 
   4  14   2      132.09      170.90     58.40 o 
   5  14   2      386.26      485.01     51.24 o 
   6  14   2      164.26      168.00     27.28 o 
   7  14   2        7.28       11.26     11.60 o 
   8  14   2       31.24       56.78     21.87 o 
  -8  15   2        9.19       20.45     13.67 o 
  -7  15   2       65.02       71.52    152.38 o 
  -6  15   2      127.17      126.79     28.38 o 
  -5  15   2      145.00      160.24     28.18 o 
  -4  15   2       86.24       21.77     30.32 o 
  -3  15   2      475.23      405.88     77.52 o 
  -2  15   2      838.12      744.67    101.33 o 
  -1  15   2     1926.41     1690.75    138.54 o 
   0  15   2     1095.45     1152.12     92.54 o 
   1  15   2      661.05      584.86     89.88 o 
   2  15   2      536.94      607.73     93.41 o 
   3  15   2      148.87      160.38     73.66 o 
   4  15   2      376.56      382.21     98.79 o 
   5  15   2      222.82      263.34     31.58 o 
   6  15   2       54.62       32.91     14.46 o 
   7  15   2       74.31       53.92     16.53 o 
   8  15   2        3.28       12.00      9.81 o 
  -8  16   2       42.75       34.31     16.60 o 
  -7  16   2        3.94       13.87      3.65 o 
  -6  16   2       16.40       47.36     34.77 o 
  -5  16   2       63.59       56.35     34.89 o 
  -4  16   2      418.13      386.42     54.88 o 
  -3  16   2      287.25      371.54     81.12 o 
  -2  16   2       62.21      104.90     68.67 o 
  -1  16   2       88.92       20.72     24.57 o 
   0  16   2      184.92      269.97     43.06 o 
   1  16   2     2150.63     1970.07     99.40 o 
   2  16   2       93.98       76.08     40.42 o 
   3  16   2      272.00      269.86     76.71 o 
   4  16   2       96.49      113.39     22.33 o 
   5  16   2       73.57       93.22     19.21 o 
   6  16   2      126.03       87.33     26.81 o 
   7  16   2        1.47       -1.24      4.66 o 
   8  16   2       33.89       29.79     13.58 o 
  -8  17   2       53.06       72.59     20.80 o 
  -7  17   2       66.89       70.29     24.93 o 
  -6  17   2       26.26       57.85     56.89 o 
  -5  17   2       68.17       88.72     27.24 o 
  -4  17   2      462.38      410.82     46.38 o 
  -3  17   2      281.68      150.02     53.41 o 
  -2  17   2      624.41      536.46     90.92 o 
  -1  17   2      483.63      683.53    105.55 o 
   0  17   2     5800.55     6856.14    195.19 o 
   1  17   2       96.10       74.36     18.34 o 
   2  17   2     1848.02     1381.65    177.05 o 
   3  17   2      229.94      274.02     81.33 o 
   4  17   2       90.77       88.30     25.62 o 
   5  17   2      286.00      348.86     37.87 o 
   6  17   2       43.06       43.35     28.89 o 
   7  17   2      108.54      123.73     24.73 o 
   8  17   2        6.89        2.68      8.21 o 
  -8  18   2        1.52       18.92     10.06 o 
  -7  18   2       83.88       45.30     17.46 o 
  -6  18   2      465.61      402.93     48.61 o 
  -5  18   2        6.83        9.33     10.07 o 
  -4  18   2      400.02      376.35     46.20 o 
  -3  18   2       60.62       -4.06     21.36 o 
  -2  18   2      343.65      286.32     63.87 o 
  -1  18   2       48.08       -6.51     18.83 o 
   0  18   2     3441.94     4579.12    171.61 o 
   1  18   2      659.81      638.79     58.60 o 
   2  18   2      341.64      168.45     58.15 o 
   3  18   2      115.11       22.77     52.04 o 
   4  18   2      294.49      294.98     34.42 o 
   5  18   2       63.13       94.27     32.45 o 
   6  18   2       90.79       67.05     42.29 o 
   7  18   2       44.53       41.36     12.41 o 
   8  18   2       31.08       63.75     17.85 o 
  -8  19   2       17.80       39.55     15.19 o 
  -7  19   2       36.93        8.34     12.02 o 
  -6  19   2      144.34      105.47     27.00 o 
  -5  19   2      202.19      243.01     38.82 o 
  -4  19   2      141.15       94.61     35.77 o 
  -3  19   2      484.44      394.48     96.58 o 
  -2  19   2      437.89      403.81     81.24 o 
  -1  19   2      658.22      526.81    102.22 o 
   0  19   2      211.03      132.04     32.14 o 
   1  19   2      103.54       71.28     19.64 o 
   2  19   2      495.50      353.58     98.59 o 
   3  19   2      683.13      623.96    130.43 o 
   4  19   2      733.67      708.75     60.13 o 
   5  19   2       15.44       19.45     10.96 o 
   6  19   2      267.17      217.36     39.50 o 
   7  19   2        1.99       -0.24      6.89 o 
   8  19   2        1.84       23.43     11.60 o 
  -8  20   2       12.46       26.26     10.46 o 
  -7  20   2        9.64       -8.41      8.41 o 
  -6  20   2       63.83       80.21     25.30 o 
  -5  20   2       96.78       67.31     26.43 o 
  -4  20   2     1021.05      968.29     76.17 o 
  -3  20   2      103.92       66.42     28.59 o 
  -2  20   2     1189.42     1290.61    152.62 o 
  -1  20   2      126.05       74.95     49.37 o 
   0  20   2      209.69      171.14     34.29 o 
   1  20   2        0.07        8.33     24.91 o 
   2  20   2      754.51      791.93    158.55 o 
   3  20   2      436.16      354.84     61.20 o 
   4  20   2      344.84      286.41     34.08 o 
   5  20   2      263.07      254.53     33.19 o 
   6  20   2       40.40       54.02     23.47 o 
   7  20   2       12.52       11.40      5.45 o 
  -7  21   2       64.29       44.33     14.72 o 
  -6  21   2        0.73       18.24     31.20 o 
  -5  21   2       14.55        8.06     15.12 o 
  -4  21   2     1224.05     1155.92     83.30 o 
  -3  21   2      106.06      134.83     27.23 o 
  -2  21   2      334.55      309.81     72.94 o 
  -1  21   2      128.01       21.85     26.76 o 
   0  21   2      444.57      555.32     63.69 o 
   1  21   2       48.99       25.67     16.95 o 
   2  21   2      278.92      197.87     79.66 o 
   3  21   2      342.53      328.46     42.92 o 
   4  21   2      230.68      210.88     39.55 o 
   5  21   2       31.06       19.19     28.91 o 
   6  21   2       18.11        2.32     11.19 o 
   7  21   2       51.09       75.93     13.83 o 
  -7  22   2       14.60       25.33     10.13 o 
  -6  22   2       29.44       35.24     14.25 o 
  -5  22   2       42.86       18.67     29.95 o 
  -4  22   2      978.21      918.92     79.73 o 
  -3  22   2      472.69      453.38     53.92 o 
  -2  22   2      696.44      825.82     62.43 o 
  -1  22   2        2.21      -12.97     29.99 o 
   0  22   2      148.53      157.53     34.95 o 
   1  22   2      512.25      665.19     71.64 o 
   2  22   2      890.41      891.46     92.89 o 
   3  22   2      119.00       79.80     18.10 o 
   4  22   2     1271.54     1253.18     76.09 o 
   5  22   2      224.04      235.18     34.87 o 
   6  22   2       33.73       38.04     13.63 o 
   7  22   2       85.38       89.67     14.62 o 
  -7  23   2        5.44       19.33     11.06 o 
  -6  23   2       51.55       55.54     18.53 o 
  -5  23   2      239.21      164.31     33.88 o 
  -4  23   2        5.00        8.31      4.68 o 
  -3  23   2     1482.82     1461.01     91.89 o 
  -2  23   2      902.24      986.88     59.13 o 
  -1  23   2      209.21      227.09     78.22 o 
   0  23   2       15.79       -1.37     18.86 o 
   1  23   2      240.88      266.09     48.01 o 
   2  23   2      304.64      359.38     36.82 o 
   3  23   2      718.12      803.19     51.89 o 
   4  23   2      319.61      320.82     34.13 o 
   5  23   2      144.04      183.32     28.64 o 
   6  23   2        5.01       12.31      5.65 o 
   7  23   2        3.59       -6.17      6.17 o 
  -7  24   2       38.01       64.46     19.05 o 
  -6  24   2       71.18       84.78     23.35 o 
  -5  24   2      202.02      244.68     38.14 o 
  -4  24   2      539.21      650.75     67.88 o 
  -3  24   2        4.09       43.32     96.32 o 
  -2  24   2      269.33      266.07     27.79 o 
  -1  24   2      287.49      350.90     26.24 o 
   0  24   2       47.49       34.82     11.12 o 
   1  24   2      840.63     1011.05     42.59 o 
   2  24   2        0.64        5.17     11.90 o 
   3  24   2       69.47       56.47     19.81 o 
   4  24   2      237.30      259.81     32.33 o 
   5  24   2       93.15       88.08     30.11 o 
   6  24   2       25.39       16.75     12.96 o 
   7  24   2       28.99       55.88     17.91 o 
  -7  25   2       14.37       24.23      9.44 o 
  -6  25   2        1.06        3.54      6.30 o 
  -5  25   2       19.50       -6.95     25.68 o 
  -4  25   2      180.66      167.18     34.75 o 
  -3  25   2      115.62      131.79     29.47 o 
  -2  25   2     1105.89     1103.68     58.36 o 
  -1  25   2      411.59      419.24     28.84 o 
   0  25   2      789.74      926.81     40.04 o 
   1  25   2       34.77       18.98      6.12 o 
   2  25   2      415.54      409.54     32.90 o 
   3  25   2      151.70      165.93     27.76 o 
   4  25   2      284.41      318.37     33.83 o 
   5  25   2        2.03       21.39     16.24 o 
   6  25   2       58.98       59.12     11.07 o 
   7  25   2       38.42       44.49     14.49 o 
  -7  26   2        9.90       12.34      4.62 o 
  -6  26   2       12.50       28.90     10.95 o 
  -5  26   2       22.79        8.93      6.52 o 
  -4  26   2       88.22       89.53     23.93 o 
  -3  26   2      237.10      251.47     33.51 o 
  -2  26   2      599.58      711.88     47.66 o 
  -1  26   2       34.75       37.17      9.78 o 
   0  26   2      164.28      178.08     17.60 o 
   1  26   2      298.34      297.98     25.67 o 
   2  26   2      456.35      482.37     33.35 o 
   3  26   2      150.00      130.89     22.97 o 
   4  26   2       84.94      119.87     26.49 o 
   5  26   2       34.65       33.35      9.86 o 
   6  26   2        7.03        8.83      3.80 o 
   7  26   2        4.95       14.04     10.53 o 
  -6  27   2        4.66        0.52     10.16 o 
  -5  27   2        4.78        3.95      2.77 o 
  -4  27   2       43.99       53.37     14.62 o 
  -3  27   2       15.58       14.16     19.31 o 
  -2  27   2      591.38      633.68     41.90 o 
  -1  27   2     1018.69     1046.69     50.75 o 
   0  27   2       57.34       41.97      7.62 o 
   1  27   2      218.64      232.27     22.30 o 
   2  27   2      767.18      897.43     46.20 o 
   3  27   2       27.35       32.60     10.45 o 
   4  27   2       50.69       71.13     14.34 o 
   5  27   2        8.72        5.93      6.25 o 
   6  27   2       16.36        4.72      6.88 o 
  -6  28   2       12.27       16.62      7.40 o 
  -5  28   2      104.49      123.13     21.12 o 
  -4  28   2       98.24      119.34     23.04 o 
  -3  28   2       59.12       85.79     20.72 o 
  -2  28   2       74.66       81.09     14.67 o 
  -1  28   2      168.94      180.33     20.75 o 
   0  28   2      258.61      258.04     23.29 o 
   1  28   2        3.50       -0.09      3.35 o 
   2  28   2      387.37      369.37     29.58 o 
   3  28   2      232.46      225.58     30.52 o 
   4  28   2       44.24       33.49      9.53 o 
   5  28   2       59.37       53.70     10.40 o 
   6  28   2       22.26       17.09      8.29 o 
  -6  29   2       27.98       37.90     14.61 o 
  -5  29   2       22.19       15.68      6.08 o 
  -4  29   2       12.58       21.28      8.90 o 
  -3  29   2      427.50      481.55     40.77 o 
  -2  29   2      233.52      236.59     28.50 o 
  -1  29   2      327.63      373.62     31.22 o 
   0  29   2       43.37       20.55      6.47 o 
   1  29   2      129.69      126.50     16.97 o 
   2  29   2      239.61      277.31     28.37 o 
   3  29   2       39.59       49.17     11.30 o 
   4  29   2        1.25       -2.31      2.31 o 
   5  29   2        2.03        1.69      4.41 o 
   6  29   2        6.06       -2.65      6.59 o 
  -6  30   2        4.89        7.62      3.58 o 
  -5  30   2       49.30       59.67     11.83 o 
  -4  30   2       25.28       27.76      8.90 o 
  -3  30   2        1.11        4.19      4.19 o 
  -2  30   2      204.27      197.72     25.84 o 
  -1  30   2      234.33      242.91     25.23 o 
   0  30   2      112.67      106.03     16.69 o 
   1  30   2      875.59      925.96     41.99 o 
   2  30   2       82.88       93.48     16.12 o 
   3  30   2      111.16      125.10     18.36 o 
   4  30   2       43.28       58.28     13.89 o 
   5  30   2       69.11       80.85     12.83 o 
   6  30   2       11.09       12.80      5.83 o 
  -6  31   2       15.16       15.87      4.96 o 
  -5  31   2        5.41        8.23      4.35 o 
  -4  31   2       35.51       32.43      8.65 o 
  -3  31   2      125.35      115.66     18.87 o 
  -2  31   2      114.07      101.85     17.86 o 
  -1  31   2      183.99      182.38     21.42 o 
   0  31   2       24.59       24.12      7.19 o 
   1  31   2       34.06       45.07      9.31 o 
   2  31   2      174.20      209.43     23.27 o 
   3  31   2      129.63      136.76     18.73 o 
   4  31   2       34.06       60.13     12.41 o 
   5  31   2        0.26        2.63      4.58 o 
   6  31   2        2.92        4.88      5.26 o 
  -5  32   2       13.27        3.20      7.26 o 
  -4  32   2        5.52        2.11      3.00 o 
  -3  32   2       32.13       48.43     11.10 o 
  -2  32   2      216.55      229.03     24.04 o 
  -1  32   2       64.69       55.90     13.71 o 
   0  32   2      675.37      696.29     47.13 o 
   1  32   2        5.38        2.90      6.84 o 
   2  32   2       27.50       22.19      5.47 o 
   3  32   2        1.92       -0.95      4.11 o 
   4  32   2       69.53       88.36     14.46 o 
   5  32   2        6.20        1.47      2.14 o 
  -5  33   2        8.95        7.44      3.55 o 
  -4  33   2       34.45       32.96      8.46 o 
  -3  33   2       23.10       22.44      7.41 o 
  -2  33   2       36.35       36.12      7.42 o 
  -1  33   2       50.43       49.35     11.60 o 
   0  33   2       23.69       17.41      6.64 o 
   1  33   2       93.08      105.28     17.38 o 
   2  33   2       14.98       10.23      5.75 o 
   3  33   2       31.07       50.63     11.34 o 
   4  33   2       99.38      121.02     15.69 o 
   5  33   2       14.33       24.60      6.72 o 
  -5  34   2        5.73        1.48     13.53 o 
  -4  34   2       87.65       80.76     11.63 o 
  -3  34   2      124.26      116.65     15.02 o 
  -2  34   2       64.51       64.53     13.21 o 
  -1  34   2       46.66       36.63      9.10 o 
   0  34   2       36.76       39.80      9.81 o 
   1  34   2       98.32       98.04     16.30 o 
   2  34   2       64.64       68.57     11.92 o 
   3  34   2       59.86       70.26     12.65 o 
   4  34   2        2.35        2.22      1.36 o 
   5  34   2        0.09        7.72      6.23 o 
  -4  35   2       18.64       27.76      6.93 o 
  -3  35   2       53.01       60.44     11.50 o 
  -2  35   2       24.27       20.81      6.76 o 
  -1  35   2       75.28       78.31     14.41 o 
   0  35   2       86.54       80.32     14.43 o 
   1  35   2       27.80       29.85      8.95 o 
   2  35   2       44.59       29.47      9.91 o 
   3  35   2       87.65       89.93     13.60 o 
   4  35   2       33.17       26.28      7.42 o 
  -4  36   2       88.68       85.69     12.18 o 
  -3  36   2       32.07       34.01      8.21 o 
  -2  36   2        8.40        6.38      4.95 o 
  -1  36   2       39.09       28.73      7.86 o 
   0  36   2       30.90       27.04      8.04 o 
   1  36   2       37.27       47.57     10.16 o 
   2  36   2        7.34        7.11      5.29 o 
   3  36   2        0.22       -5.54      5.54 o 
   4  36   2       22.40       23.71      7.68 o 
  -4  37   2        2.73        5.91      4.21 o 
  -3  37   2        3.78       -0.25      1.95 o 
  -2  37   2       30.26       38.34      8.59 o 
  -1  37   2      214.18      251.48     23.00 o 
   0  37   2      112.85      138.64     16.98 o 
   1  37   2       18.03       23.08      7.54 o 
   2  37   2       19.52       18.36      7.26 o 
   3  37   2        0.46        2.62      6.49 o 
   4  37   2       37.94       49.54     15.00 o 
  -3  38   2       15.56       11.97      9.11 o 
  -2  38   2       31.73       35.22      7.83 o 
  -1  38   2        7.64        3.55      4.39 o 
   0  38   2        6.93        4.18      3.73 o 
   1  38   2       18.15       20.90      7.75 o 
   2  38   2       15.54       16.53      5.49 o 
   3  38   2       42.07       64.41     12.66 o 
  -2  39   2        6.82        3.76      2.58 o 
  -1  39   2       26.88       42.99      9.72 o 
   0  39   2        2.85       -0.47      5.61 o 
   1  39   2       30.30       24.00      6.86 o 
   2  39   2       11.43       16.62      7.29 o 
  -2  40   2       23.62       25.92     10.85 o 
  -1  40   2       15.66       15.02      4.40 o 
   0  40   2       15.95       15.66      5.30 o 
   1  40   2       13.49        6.41      8.95 o 
   2  40   2        1.24        4.08      6.12 o 
   0  41   2        0.01        7.32      5.81 o 
  -1 -40   3        3.10        3.30      3.04 o 
   0 -40   3        2.31       -7.56      7.56 o 
   1 -40   3       14.99       22.34      9.88 o 
  -2 -39   3       29.16       28.82      9.24 o 
  -1 -39   3        1.33       -1.25     17.54 o 
   0 -39   3        1.85       -0.53      8.64 o 
   1 -39   3       15.57        8.94      4.55 o 
   2 -39   3       10.02       -1.73      6.29 o 
  -2 -38   3       55.41       55.47     13.48 o 
  -1 -38   3       14.51       -1.70      4.11 o 
   0 -38   3        9.63       14.03      5.63 o 
   1 -38   3        4.17       -2.71      2.71 o 
   2 -38   3        7.14       12.93      7.57 o 
   3 -38   3       16.63       15.54      5.85 o 
  -3 -37   3       12.89       -2.82     12.70 o 
  -2 -37   3       13.65       10.94      9.24 o 
  -1 -37   3        2.31        2.97      4.54 o 
   0 -37   3        1.39       -3.47      5.31 o 
   1 -37   3        8.23        8.02      4.63 o 
   2 -37   3       16.56       16.69      4.60 o 
   3 -37   3       19.68       10.99     18.54 o 
  -3 -36   3       23.69       23.97      5.98 o 
  -2 -36   3        5.96        1.10     23.28 o 
  -1 -36   3        3.78       -4.72      8.90 o 
   0 -36   3       23.83       16.77     12.01 o 
   1 -36   3       35.01       28.44     11.49 o 
   2 -36   3       20.70       25.71      7.14 o 
   3 -36   3       30.17       20.49      8.90 o 
   4 -36   3        5.72        1.72      2.36 o 
  -4 -35   3       13.68       12.23      5.88 o 
  -3 -35   3       36.85       48.92     10.15 o 
  -2 -35   3       76.87       68.29     13.62 o 
  -1 -35   3        6.36        1.50      7.19 o 
   0 -35   3       15.50       20.91      7.62 o 
   1 -35   3       48.59       56.33     11.91 o 
   2 -35   3       43.50       50.13     11.82 o 
   3 -35   3       40.82       22.51     10.58 o 
   4 -35   3        8.65       18.66      5.59 o 
  -5 -34   3        6.47        0.50      1.48 o 
  -4 -34   3        6.00       16.75      2.66 o 
  -3 -34   3       53.34       63.84     12.88 o 
  -2 -34   3       23.41       42.29     10.92 o 
  -1 -34   3       50.17       25.04     10.05 o 
   0 -34   3       30.46       33.36      8.43 o 
   1 -34   3       37.40       19.45      9.98 o 
   2 -34   3       44.40       50.46      9.24 o 
   3 -34   3       15.17       -3.27      3.40 o 
   4 -34   3        0.16       -4.31      4.31 o 
  -5 -33   3       18.16       10.39     11.86 o 
  -4 -33   3        4.26       20.86      7.40 o 
  -3 -33   3       25.73       50.05     12.34 o 
  -2 -33   3       53.52       67.85     11.50 o 
  -1 -33   3      181.10      180.81     23.29 o 
   0 -33   3       26.63       23.21      7.42 o 
   1 -33   3      194.38      198.12     24.69 o 
   2 -33   3       13.50       18.18      5.89 o 
   3 -33   3        3.51        0.33      6.07 o 
   4 -33   3       53.50       31.04     15.31 o 
   5 -33   3       29.28       23.15      5.18 o 
  -5 -32   3       42.70       65.99     15.38 o 
  -4 -32   3       31.38       14.86      6.98 o 
  -3 -32   3       28.95       30.69      6.98 o 
  -2 -32   3      127.81      154.37     18.29 o 
  -1 -32   3       33.64       23.08      9.76 o 
   0 -32   3       32.99       17.81     12.91 o 
   1 -32   3      104.66      100.39     26.80 o 
   2 -32   3       57.87       44.85      9.57 o 
   3 -32   3      116.81      138.25     20.34 o 
   4 -32   3       16.64       17.37      5.68 o 
   5 -32   3       28.81       13.67      5.50 o 
  -5 -31   3        5.46       17.55      6.59 o 
  -4 -31   3       60.57       60.45     10.72 o 
  -3 -31   3       10.50        9.71      3.85 o 
  -2 -31   3       30.22       27.07     10.88 o 
  -1 -31   3      232.45      248.93     22.91 o 
   0 -31   3       15.11       13.89     24.22 o 
   1 -31   3       45.40       30.29      9.17 o 
   2 -31   3      117.79      123.41     16.52 o 
   3 -31   3        1.84        0.16      6.44 o 
   4 -31   3       44.89       46.64     10.02 o 
   5 -31   3        4.47       -2.19      3.58 o 
  -6 -30   3       38.14       42.84     10.32 o 
  -5 -30   3       13.96       22.17     10.46 o 
  -4 -30   3      122.82      140.84     17.63 o 
  -3 -30   3      110.69      146.38     17.83 o 
  -2 -30   3      107.83      109.97     17.49 o 
  -1 -30   3       90.61       86.50     15.00 o 
   0 -30   3      563.47      614.69     39.68 o 
   1 -30   3      129.87      116.63     23.32 o 
   2 -30   3      219.38      235.01     25.92 o 
   3 -30   3       31.06       14.32      5.73 o 
   4 -30   3        4.67       -4.57      6.00 o 
   5 -30   3       23.12       26.66      6.82 o 
   6 -30   3       26.09       16.02      6.01 o 
  -6 -29   3       19.99       26.31     10.16 o 
  -5 -29   3        7.36        4.56      7.53 o 
  -4 -29   3       80.68       95.04     16.10 o 
  -3 -29   3      208.09      210.44     23.24 o 
  -2 -29   3      109.57       85.13     16.29 o 
  -1 -29   3       49.78       45.48     10.23 o 
   0 -29   3      264.53      304.46     25.98 o 
   1 -29   3      419.28      429.50     30.57 o 
   2 -29   3      164.04      113.10     17.81 o 
   3 -29   3      593.86      608.93     41.01 o 
   4 -29   3        5.91        9.97      5.18 o 
   5 -29   3       45.86       42.81      8.86 o 
   6 -29   3       35.18       34.53      5.82 o 
  -6 -28   3       19.14       15.44      3.63 o 
  -5 -28   3       10.15       12.16      6.36 o 
  -4 -28   3       23.65       22.40     11.15 o 
  -3 -28   3       23.32       24.19      6.63 o 
  -2 -28   3       90.60      104.22     21.58 o 
  -1 -28   3      357.79      423.78     30.88 o 
   0 -28   3      222.81      231.44     22.48 o 
   1 -28   3      166.19      182.39     20.21 o 
   2 -28   3      231.12      216.53     28.51 o 
   3 -28   3      134.58      124.69     18.15 o 
   4 -28   3       43.57       38.65     10.11 o 
   5 -28   3       17.00       14.50      6.04 o 
   6 -28   3       27.29        8.40      4.97 o 
  -6 -27   3       20.88       16.87      9.27 o 
  -5 -27   3       21.05       32.66     15.36 o 
  -4 -27   3      116.62       88.39     24.37 o 
  -3 -27   3      145.67      147.46     20.51 o 
  -2 -27   3      145.76      181.65     25.41 o 
  -1 -27   3       35.31       33.03     18.92 o 
   0 -27   3       34.19       59.50     11.58 o 
   1 -27   3       82.78      102.14     14.62 o 
   2 -27   3       80.45       58.56     10.45 o 
   3 -27   3       88.24       78.77     15.22 o 
   4 -27   3      154.68      164.62     20.45 o 
   5 -27   3       20.59       24.38      6.81 o 
   6 -27   3        8.26       10.98      4.44 o 
  -6 -26   3        5.30        3.10      6.50 o 
  -5 -26   3       23.06       27.20     10.99 o 
  -4 -26   3       13.31       11.06      7.22 o 
  -3 -26   3       26.70       18.13      5.04 o 
  -2 -26   3      947.17      939.87     51.82 o 
  -1 -26   3      201.13      192.44     24.32 o 
   0 -26   3     2467.41     2543.61     76.86 o 
   1 -26   3       58.01       41.47     10.66 o 
   2 -26   3      544.60      561.25     32.72 o 
   3 -26   3      172.78      172.01     22.21 o 
   4 -26   3       71.64       74.40     16.27 o 
   5 -26   3       33.93       34.67      9.76 o 
   6 -26   3       19.35       16.24      5.62 o 
   7 -26   3        3.76        4.43      4.56 o 
  -7 -25   3       10.39        5.34      5.29 o 
  -6 -25   3       19.37       27.34     18.95 o 
  -5 -25   3        3.44       -9.38      9.38 o 
  -4 -25   3        0.15        5.86      7.73 o 
  -3 -25   3      497.99      517.63     38.41 o 
  -2 -25   3      467.11      475.87     35.59 o 
  -1 -25   3      128.76      145.75     25.68 o 
   0 -25   3      256.06      205.54     28.44 o 
   1 -25   3      191.70      156.07     24.48 o 
   2 -25   3       22.30       15.40     20.38 o 
   3 -25   3      461.60      451.08     48.17 o 
   4 -25   3      144.81      153.83     26.69 o 
   5 -25   3       41.55       45.18     11.68 o 
   6 -25   3       16.39        2.42      3.14 o 
   7 -25   3       13.13        0.72      6.54 o 
  -7 -24   3        2.66        6.14     20.50 o 
  -6 -24   3       87.58       93.00     31.92 o 
  -5 -24   3      106.23       57.37     48.87 o 
  -4 -24   3      105.67       86.36     16.26 o 
  -3 -24   3       24.24        5.27      9.38 o 
  -2 -24   3      228.75      285.84     25.39 o 
  -1 -24   3       61.19      107.27     15.83 o 
   0 -24   3       81.24       64.08     11.55 o 
   1 -24   3      787.89      915.09     40.93 o 
   2 -24   3      350.36      395.48     34.16 o 
   3 -24   3      224.03      234.28     33.91 o 
   4 -24   3      107.29       89.66     21.35 o 
   5 -24   3       24.90       43.86     10.30 o 
   6 -24   3        4.90        9.37      7.30 o 
   7 -24   3        9.80       19.34     23.79 o 
  -7 -23   3        9.31        0.48      5.20 o 
  -6 -23   3       50.75       51.62     25.28 o 
  -5 -23   3       65.25       96.96     20.90 o 
  -4 -23   3      318.91      269.34     29.16 o 
  -3 -23   3      217.38      203.39     30.18 o 
  -2 -23   3      417.64      393.58     32.01 o 
  -1 -23   3      530.03      580.46     35.16 o 
   0 -23   3      533.07      583.92     59.79 o 
   1 -23   3       72.61       84.31     24.07 o 
   2 -23   3      340.76      403.26     35.68 o 
   3 -23   3       38.93       60.29     17.90 o 
   4 -23   3      171.40      186.90     25.16 o 
   5 -23   3       91.95       87.44     15.34 o 
   6 -23   3       46.51       53.84     10.48 o 
   7 -23   3       28.07        6.96      6.85 o 
  -7 -22   3        2.13       -5.96      5.96 o 
  -6 -22   3      107.39       86.66     34.68 o 
  -5 -22   3       15.98       27.45     17.70 o 
  -4 -22   3      673.44      686.79     43.82 o 
  -3 -22   3      185.20      217.39     25.65 o 
  -2 -22   3       62.10       89.31     22.26 o 
  -1 -22   3       48.64       -5.86     59.08 o 
   0 -22   3      439.26      245.97    111.39 o 
   1 -22   3     1333.86     1299.46    229.58 o 
   2 -22   3     1156.61     1318.65     63.37 o 
   3 -22   3       32.48       20.04     14.34 o 
   4 -22   3       20.78       25.47      6.31 o 
   5 -22   3      139.16      145.70     31.49 o 
   6 -22   3       10.04       -2.31      2.31 o 
   7 -22   3       12.20        7.92      6.12 o 
  -7 -21   3       46.09       62.64     22.49 o 
  -6 -21   3       39.12       52.34     15.29 o 
  -5 -21   3      151.90      162.01     36.40 o 
  -4 -21   3      598.69      623.81     41.72 o 
  -3 -21   3      263.29      236.04     24.81 o 
  -2 -21   3      339.46      250.04     70.26 o 
  -1 -21   3     1210.94     1107.62    141.04 o 
   0 -21   3      816.99      803.56    198.53 o 
   1 -21   3       98.36      186.71     78.06 o 
   2 -21   3      342.43      357.67     64.43 o 
   3 -21   3      356.12      356.84     39.88 o 
   4 -21   3      124.30      165.77     24.36 o 
   5 -21   3      208.03      235.29     33.15 o 
   6 -21   3       47.70       14.82     11.82 o 
   7 -21   3       45.65       43.08      9.25 o 
  -7 -20   3       27.39       15.84     11.75 o 
  -6 -20   3       22.66       14.78      7.60 o 
  -5 -20   3      138.88      102.45     23.05 o 
  -4 -20   3      459.77      523.81     37.85 o 
  -3 -20   3      484.77      482.19     34.96 o 
  -2 -20   3       76.16       31.21     45.90 o 
  -1 -20   3      321.42      256.26     61.39 o 
   0 -20   3      224.11      329.31     93.47 o 
   1 -20   3      157.33      209.66     63.71 o 
   2 -20   3      176.68      125.42     74.48 o 
   3 -20   3      278.34      281.79     35.26 o 
   4 -20   3      902.64      904.98     65.85 o 
   5 -20   3      215.18      206.78     31.63 o 
   6 -20   3       65.16       60.97     13.65 o 
   7 -20   3       20.42       26.00      8.69 o 
  -7 -19   3       38.25       66.87     17.45 o 
  -6 -19   3       21.60       -4.64     30.45 o 
  -5 -19   3      290.89      325.85     38.46 o 
  -4 -19   3      393.93      422.11     42.84 o 
  -3 -19   3      107.75       86.60     17.51 o 
  -2 -19   3      232.44      244.33     64.77 o 
  -1 -19   3      889.75      917.65    139.31 o 
   0 -19   3      139.50      161.78     53.45 o 
   1 -19   3      426.75      484.00     97.73 o 
   2 -19   3      228.64      226.18     68.08 o 
   3 -19   3       16.88       -0.50     30.30 o 
   4 -19   3      674.80      718.09     57.84 o 
   5 -19   3      212.82      225.84     28.49 o 
   6 -19   3       26.00       12.60      6.38 o 
   7 -19   3        8.85       11.53      7.92 o 
  -7 -18   3       20.49       13.06     28.85 o 
  -6 -18   3      135.57      132.06     31.37 o 
  -5 -18   3      222.12      177.87     29.25 o 
  -4 -18   3      312.32      352.73     34.70 o 
  -3 -18   3      212.26       15.73    104.50 o 
  -2 -18   3     1022.21      938.13    142.27 o 
  -1 -18   3       76.08       28.57     31.35 o 
   0 -18   3      448.51      460.28     90.80 o 
   1 -18   3      186.88      366.51     84.80 o 
   2 -18   3      757.30      906.78    153.19 o 
   3 -18   3      403.00      438.89    137.61 o 
   4 -18   3      234.45      284.91     39.71 o 
   5 -18   3       77.61       83.83     20.46 o 
   6 -18   3      119.54      136.53     22.71 o 
   7 -18   3       48.27       40.47      9.96 o 
   8 -18   3        9.12       26.91     12.95 o 
  -7 -17   3       42.97       44.25     16.00 o 
  -6 -17   3       39.62       40.45     32.44 o 
  -5 -17   3      495.76      553.22     49.82 o 
  -4 -17   3      115.33       80.83     25.28 o 
  -3 -17   3     1138.12     1038.37    152.97 o 
  -2 -17   3      820.13      687.41    104.14 o 
  -1 -17   3      185.98      123.72     53.19 o 
   0 -17   3        2.48      -16.53     36.55 o 
   1 -17   3      227.85      182.91     58.65 o 
   2 -17   3      432.78      458.60     88.91 o 
   3 -17   3     1092.61     1228.97    234.26 o 
   4 -17   3       64.32       39.86     24.90 o 
   5 -17   3      173.92      229.86     33.21 o 
   6 -17   3        0.60       10.83      4.80 o 
   7 -17   3       37.08       17.55     10.86 o 
   8 -17   3       14.90       14.06      8.19 o 
  -7 -16   3      116.00      132.90     27.92 o 
  -6 -16   3       87.37       66.01     20.96 o 
  -5 -16   3      100.68       77.62     18.40 o 
  -4 -16   3       36.11       27.21     20.01 o 
  -3 -16   3      210.20      187.61     49.10 o 
  -2 -16   3        8.92      -22.22     23.47 o 
  -1 -16   3      103.65       62.22     26.25 o 
   0 -16   3     2211.56     2362.95    166.52 o 
   1 -16   3     1946.58     1956.14    137.30 o 
   2 -16   3      164.85      149.18     63.35 o 
   3 -16   3      197.20      195.50     85.83 o 
   4 -16   3      154.67      145.83     27.82 o 
   5 -16   3      117.04       84.87     31.51 o 
   6 -16   3      108.52      105.33     18.85 o 
   7 -16   3       18.55       30.09     12.78 o 
   8 -16   3       24.95       24.67      8.30 o 
  -8 -15   3        4.01        3.92      5.18 o 
  -7 -15   3      116.30      124.23     25.93 o 
  -6 -15   3      335.19      370.91     72.29 o 
  -5 -15   3      455.44      436.56     41.65 o 
  -4 -15   3      139.02       77.38     41.08 o 
  -3 -15   3      230.92      196.26     51.28 o 
  -2 -15   3       35.49        8.27     12.27 o 
  -1 -15   3      902.94     1268.40    113.64 o 
   0 -15   3       16.13        2.02     18.42 o 
   1 -15   3      276.35      340.09     52.37 o 
   2 -15   3      147.83      109.64     54.69 o 
   3 -15   3       96.81      202.55     70.95 o 
   4 -15   3      101.70      129.40     31.52 o 
   5 -15   3      192.42      249.69     47.34 o 
   6 -15   3      294.84      324.19     33.97 o 
   7 -15   3      230.21      240.86     52.05 o 
   8 -15   3        7.98        3.71      3.08 o 
  -8 -14   3       58.20       73.68     24.93 o 
  -7 -14   3       20.62       39.72     15.15 o 
  -6 -14   3      365.70      340.03     39.43 o 
  -5 -14   3        7.06      -11.67     11.67 o 
  -4 -14   3      207.02      221.77     70.96 o 
  -3 -14   3      265.48      283.84     60.91 o 
  -2 -14   3      646.67      621.95     77.28 o 
  -1 -14   3      134.49       60.84     26.22 o 
   0 -14   3      157.19      190.89     40.25 o 
   1 -14   3     3270.70     3304.92    167.00 o 
   2 -14   3      433.91      434.58     71.79 o 
   3 -14   3      244.27      270.65     84.31 o 
   4 -14   3      298.57      402.83     87.38 o 
   5 -14   3       98.63       78.82     47.43 o 
   6 -14   3      136.73       77.39     42.55 o 
   7 -14   3       46.09       55.36     23.81 o 
   8 -14   3        9.98       20.84      8.15 o 
  -8 -13   3        7.14       11.93      9.22 o 
  -7 -13   3       78.01       65.10     19.82 o 
  -6 -13   3       21.55       25.16     13.27 o 
  -5 -13   3       16.72        9.78     28.39 o 
  -4 -13   3      269.89      188.94     88.80 o 
  -3 -13   3     1255.56     1237.47    136.92 o 
  -2 -13   3     1992.81     1682.28    120.37 o 
  -1 -13   3     5199.82     5319.40    222.96 o 
   0 -13   3      241.16      315.67     45.51 o 
   1 -13   3     1233.22     1243.08     98.80 o 
   2 -13   3     1742.82     1673.78    132.50 o 
   3 -13   3     1583.36     1689.74    188.67 o 
   4 -13   3      747.67      930.94    136.68 o 
   5 -13   3        8.27        4.86     32.11 o 
   6 -13   3      239.13      172.30     28.85 o 
   7 -13   3        4.29      -17.41     18.99 o 
   8 -13   3        8.83        3.96      3.27 o 
  -8 -12   3       17.45       28.98     15.01 o 
  -7 -12   3      152.36      168.79     54.80 o 
  -6 -12   3      360.14      424.25     43.06 o 
  -5 -12   3      210.03      219.21     29.36 o 
  -4 -12   3     1158.72     1254.18    147.64 o 
  -3 -12   3      458.59      638.24     95.47 o 
  -2 -12   3       75.94       45.86     25.60 o 
  -1 -12   3       37.50       -0.21      7.10 o 
   0 -12   3     2355.69     2539.88    127.86 o 
   1 -12   3     3781.64     4047.13    223.90 o 
   2 -12   3     2650.57     2192.33    148.32 o 
   3 -12   3      298.18      179.93     54.33 o 
   4 -12   3      161.53       58.39     44.82 o 
   5 -12   3      227.28      231.87     35.44 o 
   6 -12   3       99.06      135.72     58.31 o 
   7 -12   3       74.16       59.72     22.62 o 
   8 -12   3       21.17       30.67     10.85 o 
  -8 -11   3       41.00       50.23     21.02 o 
  -7 -11   3       66.05       63.64     20.89 o 
  -6 -11   3      386.30      422.14     43.39 o 
  -5 -11   3      244.18      251.04     32.39 o 
  -4 -11   3       47.16       62.13     32.16 o 
  -3 -11   3     2490.65     2679.05    217.78 o 
  -2 -11   3      842.92      875.12     83.53 o 
  -1 -11   3     3755.87     3785.87    175.62 o 
   0 -11   3     2269.88     2529.31    123.47 o 
   1 -11   3     2668.36     2976.92    176.34 o 
   2 -11   3     1181.78     1228.97     92.16 o 
   3 -11   3      759.09     1009.64    141.18 o 
   4 -11   3      189.11      193.65     56.80 o 
   5 -11   3       56.95       51.43     17.35 o 
   6 -11   3      206.45      175.35     47.70 o 
   7 -11   3       38.66       22.19     13.96 o 
   8 -11   3       37.58       39.73     15.59 o 
  -8 -10   3       76.05       85.58     30.11 o 
  -7 -10   3        2.62        1.82      8.97 o 
  -6 -10   3       30.15       35.50     17.54 o 
  -5 -10   3      305.53      411.80     39.32 o 
  -4 -10   3      225.38      286.17     74.62 o 
  -3 -10   3      282.77      319.19     71.56 o 
  -2 -10   3      397.12      356.85     55.66 o 
  -1 -10   3     5812.08     6535.24    224.81 o 
   0 -10   3       25.62       13.54      6.70 o 
   1 -10   3     2019.36     1843.80    134.25 o 
   2 -10   3      478.59      446.70     53.35 o 
   3 -10   3      815.03     1058.58    141.60 o 
   4 -10   3       18.93       90.66     36.25 o 
   5 -10   3      616.68      819.73     65.82 o 
   6 -10   3      242.62      252.19     39.81 o 
   7 -10   3        5.75        9.28     14.11 o 
   8 -10   3       53.35       91.32     19.39 o 
  -8  -9   3       42.00       35.09     22.54 o 
  -7  -9   3       78.50       71.32     34.26 o 
  -6  -9   3       61.64       51.30     16.48 o 
  -5  -9   3     1074.79     1236.98     67.86 o 
  -4  -9   3      354.04      310.53     77.27 o 
  -3  -9   3      408.32      330.02     63.85 o 
  -2  -9   3      407.99      394.77     56.87 o 
  -1  -9   3      592.48      516.01     60.00 o 
   0  -9   3     3695.22     3320.76    143.19 o 
   1  -9   3     4069.49     4349.67    167.10 o 
   2  -9   3      884.89      973.78     86.66 o 
   3  -9   3      367.88      518.79     82.08 o 
   4  -9   3      116.76      104.64     42.36 o 
   5  -9   3     1040.77     1097.58     75.59 o 
   6  -9   3       78.99       57.67     20.55 o 
   7  -9   3       66.08      116.29    251.60 o 
   8  -9   3       38.18       51.54     21.19 o 
  -8  -8   3       63.12       96.11     32.29 o 
  -7  -8   3        3.15        4.49     13.64 o 
  -6  -8   3      237.96      246.74     34.07 o 
  -5  -8   3       27.67       39.20     11.57 o 
  -4  -8   3      543.65      453.44     71.22 o 
  -3  -8   3     1197.09     1256.54    111.88 o 
  -2  -8   3     2521.04     2503.30    129.75 o 
  -1  -8   3     1178.35     1200.35     88.81 o 
   0  -8   3    16289.86    16980.30    315.72 o 
   1  -8   3      774.39      675.56     63.72 o 
   2  -8   3     5302.34     5196.98    222.56 o 
   3  -8   3      793.84      631.38     90.87 o 
   4  -8   3        4.35       29.16     42.68 o 
   5  -8   3       91.18       98.27     47.95 o 
   6  -8   3      248.83      246.59     49.34 o 
   7  -8   3        3.51       20.28     21.46 o 
   8  -8   3       14.72       21.96     18.38 o 
  -8  -7   3       45.60       54.88     26.42 o 
  -7  -7   3       33.27       42.69     11.95 o 
  -6  -7   3      277.19      280.61     35.76 o 
  -5  -7   3      151.87      112.03     33.50 o 
  -4  -7   3      158.37      117.80     61.99 o 
  -3  -7   3     1654.86     1755.57    141.22 o 
  -2  -7   3     5674.88     6155.76    264.64 o 
  -1  -7   3     1912.59     1926.71    109.36 o 
   0  -7   3     2969.33     3083.34    127.51 o 
   1  -7   3      184.01      172.24     32.03 o 
   2  -7   3     2137.48     2103.21    125.02 o 
   3  -7   3     1154.85     1270.09    126.30 o 
   4  -7   3      577.84      479.78     87.57 o 
   5  -7   3      476.93      550.43     52.31 o 
   6  -7   3       88.57       62.09     37.73 o 
   7  -7   3       16.74       10.85     16.19 o 
   8  -7   3        1.46      -17.26     17.26 o 
  -8  -6   3       85.10       70.97     24.05 o 
  -7  -6   3      126.23      124.57     23.11 o 
  -6  -6   3       63.64       52.42     15.19 o 
  -5  -6   3      851.70      793.40     92.16 o 
  -4  -6   3      620.25      664.96     85.38 o 
  -3  -6   3      582.53      717.65     97.25 o 
  -2  -6   3     1518.33     1548.48    129.84 o 
  -1  -6   3     1319.11     1113.47     86.88 o 
   0  -6   3     1711.15     1837.16     91.29 o 
   1  -6   3     1524.35     1429.39     97.69 o 
   2  -6   3     2655.92     3025.73    147.61 o 
   3  -6   3     3139.42     3164.01    199.11 o 
   4  -6   3      487.97      525.94     91.86 o 
   5  -6   3      352.02      337.10     33.78 o 
   6  -6   3       11.10        0.99     10.69 o 
   7  -6   3      258.09      277.08     42.17 o 
   8  -6   3       60.97       98.04     33.23 o 
  -8  -5   3        9.81       15.40     11.09 o 
  -7  -5   3       55.31       73.88     22.23 o 
  -6  -5   3      401.10      429.72     33.20 o 
  -5  -5   3       87.95       33.74     36.41 o 
  -4  -5   3      649.85      699.65     86.01 o 
  -3  -5   3     2662.63     2698.97    145.48 o 
  -2  -5   3      102.65       59.08     20.71 o 
  -1  -5   3     4332.07     4610.30    157.69 o 
   0  -5   3       79.39       96.17     21.59 o 
   1  -5   3     2856.18     2588.90    154.50 o 
   2  -5   3       40.62       74.76     24.02 o 
   3  -5   3      350.54      360.26     61.61 o 
   4  -5   3      863.50      880.27    117.60 o 
   5  -5   3       35.68        9.59     25.92 o 
   6  -5   3      160.05      118.70     28.74 o 
   7  -5   3       58.35       81.31     37.31 o 
   8  -5   3        6.93       -0.08     10.67 o 
  -8  -4   3        0.13        4.92      5.91 o 
  -7  -4   3      263.85      278.81     46.19 o 
  -6  -4   3      476.14      561.86     37.81 o 
  -5  -4   3        4.31        0.85     17.65 o 
  -4  -4   3     1145.85     1038.97    113.98 o 
  -3  -4   3      731.12      963.17     85.83 o 
  -2  -4   3      509.30      444.92     48.94 o 
  -1  -4   3        8.55        8.39     15.08 o 
   0  -4   3    27293.13    27212.46    372.73 o 
   1  -4   3    11411.66    10962.63    238.33 o 
   2  -4   3      113.21      104.62     26.63 o 
   3  -4   3      548.54      579.16     76.71 o 
   4  -4   3      333.50      348.21     80.06 o 
   5  -4   3       19.56       53.06     31.49 o 
   6  -4   3       38.92       28.66     21.47 o 
   7  -4   3       39.66       17.71     16.00 o 
   8  -4   3        7.76       -0.99      3.28 o 
   9  -4   3        0.46       -2.59      3.66 o 
  -8  -3   3       28.28       43.55     25.35 o 
  -7  -3   3        7.99        4.83      7.02 o 
  -6  -3   3      102.00      126.99     17.74 o 
  -5  -3   3      606.25      638.85    110.36 o 
  -4  -3   3      119.54       26.04     20.02 o 
  -3  -3   3      247.84      272.94     55.90 o 
  -2  -3   3      217.75      187.28     38.83 o 
  -1  -3   3     7755.32     7375.15    153.35 o 
   0  -3   3     2251.95     2590.31    110.46 o 
   1  -3   3     6601.52     6132.40    177.20 o 
   2  -3   3      359.49      372.24     56.42 o 
   3  -3   3      373.99      502.32     72.00 o 
   4  -3   3      204.60      251.94     62.35 o 
   5  -3   3      473.96      379.52     81.96 o 
   6  -3   3      595.20      592.99     65.37 o 
   7  -3   3       40.92       61.06     19.07 o 
   8  -3   3       17.15       20.90     15.55 o 
   9  -3   3        4.13       17.78      7.25 o 
  -8  -2   3       35.34       49.91     17.43 o 
  -7  -2   3        2.73        9.36      4.73 o 
  -6  -2   3      233.22      240.70     24.70 o 
  -5  -2   3      139.80       30.17     61.73 o 
  -4  -2   3      367.72      382.16     73.34 o 
  -3  -2   3     1614.84     1414.40    150.91 o 
  -2  -2   3      849.80      621.91     76.45 o 
  -1  -2   3     4013.15     4124.52    139.87 o 
   0  -2   3      759.82      688.77     58.66 o 
   1  -2   3    12085.10    11516.13    279.31 o 
   2  -2   3      208.34      179.58     35.55 o 
   3  -2   3      397.90      318.73     54.75 o 
   4  -2   3      450.57      474.76     91.01 o 
   5  -2   3      223.21       97.51     69.93 o 
   6  -2   3      249.79      264.10     32.87 o 
   7  -2   3       46.73       32.41     39.91 o 
   8  -2   3       53.26       55.98     23.28 o 
   9  -2   3        3.41       33.52     13.40 o 
  -8  -1   3       13.56        4.51      7.84 o 
  -7  -1   3      234.70      239.75     33.06 o 
  -6  -1   3       59.63       52.64      9.33 o 
  -5  -1   3       87.24        6.08     15.72 o 
  -4  -1   3      143.55      211.42     55.64 o 
  -3  -1   3      771.91      544.05     88.50 o 
  -2  -1   3      791.25      874.60     82.57 o 
  -1  -1   3    15068.53    15518.33    450.77 o 
   0  -1   3     6947.22     6951.24    166.79 o 
   1  -1   3     5769.51     5902.70    179.50 o 
   2  -1   3       22.96       19.23     12.73 o 
   3  -1   3      560.50      461.81     61.78 o 
   4  -1   3       35.63       57.33     26.33 o 
   5  -1   3       87.71       35.23     42.48 o 
   6  -1   3      319.00      311.50     52.06 o 
   7  -1   3       52.46       70.71     24.11 o 
   8  -1   3        9.60       -3.13      9.22 o 
   9  -1   3        1.42        4.18      4.71 o 
  -8   0   3        0.08       -0.62      4.12 o 
  -7   0   3       40.57       71.23     18.78 o 
  -6   0   3      512.61      577.91     42.76 o 
  -5   0   3      762.61      614.74    156.79 o 
  -4   0   3       31.06      -27.35     27.35 o 
  -3   0   3      773.50      786.54     76.78 o 
  -2   0   3      591.47      481.91     49.60 o 
  -1   0   3    17852.51    18136.76    687.59 o 
   0   0   3      166.64      198.14     36.90 o 
   1   0   3    12420.14    12163.53    234.10 o 
   2   0   3     2956.42     2558.25    135.89 o 
   3   0   3      389.15      260.37     50.21 o 
   4   0   3      147.96      224.26     47.41 o 
   5   0   3       78.44       30.68     31.68 o 
   6   0   3      108.45      109.14     26.40 o 
   7   0   3       83.55      117.63     26.57 o 
   8   0   3        1.99        0.85     14.89 o 
   9   0   3        0.04        2.44      7.83 o 
  -8   1   3       15.36       16.97     19.07 o 
  -7   1   3      208.24      250.05     34.50 o 
  -6   1   3       45.27       31.31      9.91 o 
  -5   1   3       88.72       98.95     65.17 o 
  -4   1   3      159.61      165.75     59.41 o 
  -3   1   3      643.74      470.70     58.32 o 
  -2   1   3      755.45      880.27     67.06 o 
  -1   1   3    15273.72    14989.29    358.67 o 
   0   1   3     6947.23     7024.86    306.79 o 
   1   1   3     5831.73     6101.59    166.20 o 
   2   1   3       45.08       61.84     19.72 o 
   3   1   3      674.97      550.89     73.36 o 
   4   1   3       21.25        8.42     38.15 o 
   5   1   3       89.59       64.04     85.74 o 
   6   1   3      288.01      281.55     33.77 o 
   7   1   3       70.56       85.94     22.18 o 
   8   1   3        8.78        4.48      5.05 o 
  -8   2   3       37.43       80.72     34.62 o 
  -7   2   3        4.23       -4.58     12.28 o 
  -6   2   3      247.44      239.26     31.00 o 
  -5   2   3      172.54      248.67     97.82 o 
  -4   2   3      328.39      368.28     74.58 o 
  -3   2   3     1621.82     1345.68     99.64 o 
  -2   2   3      969.91      837.40     58.99 o 
  -1   2   3     3858.65     3808.30    128.91 o 
   0   2   3      780.00      744.78     90.51 o 
   1   2   3    12146.15    11606.87    172.63 o 
   2   2   3      200.87      172.69     41.02 o 
   3   2   3      374.33      332.17     57.33 o 
   4   2   3      423.25      433.37     66.55 o 
   5   2   3      167.81      207.05    128.66 o 
   6   2   3      268.09      308.04     34.31 o 
   7   2   3       45.23       39.15     15.12 o 
   8   2   3       47.63       53.21     24.30 o 
  -8   3   3       30.67       59.53     26.82 o 
  -7   3   3       11.35       18.38     14.19 o 
  -6   3   3      108.92      120.10     26.45 o 
  -5   3   3      653.78      601.24    153.07 o 
  -4   3   3      139.70       98.43     36.11 o 
  -3   3   3      201.92      189.59     35.11 o 
  -2   3   3      240.21      223.63     31.02 o 
  -1   3   3     7152.53     6676.74    159.14 o 
   0   3   3     2249.40     2527.61    124.86 o 
   1   3   3     6896.02     6522.97    217.13 o 
   2   3   3      298.02      281.86     46.70 o 
   3   3   3      387.23      422.23     73.65 o 
   4   3   3      259.73      119.23     57.32 o 
   5   3   3      402.44      349.05    102.17 o 
   6   3   3      604.00      611.73     62.79 o 
   7   3   3       48.10       65.26     21.50 o 
   8   3   3       18.55       18.57     10.70 o 
  -8   4   3        0.30        0.97      9.69 o 
  -7   4   3      251.95      259.93     42.73 o 
  -6   4   3      440.59      514.02     57.68 o 
  -5   4   3        2.57       37.71    119.05 o 
  -4   4   3      999.40     1010.20    123.79 o 
  -3   4   3      730.93     1064.33    107.28 o 
  -2   4   3      692.64      585.09     69.65 o 
  -1   4   3       17.72       15.76      5.72 o 
   0   4   3    27311.01    27826.17    437.25 o 
   1   4   3    11628.28    11746.13    349.09 o 
   2   4   3       47.58       22.53     17.72 o 
   3   4   3      541.33      572.17     76.33 o 
   4   4   3      426.30      379.06     70.58 o 
   5   4   3       17.80       24.80     37.73 o 
   6   4   3       49.56       68.75     27.07 o 
   7   4   3       40.79       35.50     13.59 o 
   8   4   3        6.13        7.06      6.59 o 
  -8   5   3       11.14       37.38     18.09 o 
  -7   5   3       62.57       70.62     21.65 o 
  -6   5   3      381.15      417.71     53.30 o 
  -5   5   3      109.46       18.58     35.27 o 
  -4   5   3      620.79      757.58    106.52 o 
  -3   5   3     2823.99     2915.78    161.60 o 
  -2   5   3      158.09      112.12     26.63 o 
  -1   5   3     4313.17     4546.37    169.75 o 
   0   5   3       69.25       94.04     22.07 o 
   1   5   3     2617.98     2458.71    162.22 o 
   2   5   3       43.15       28.55     14.35 o 
   3   5   3      262.62      280.06     52.77 o 
   4   5   3      884.22      881.19    116.31 o 
   5   5   3       17.15       -6.87     34.65 o 
   6   5   3      166.98      173.98     26.35 o 
   7   5   3       55.44       48.12     15.03 o 
   8   5   3        4.49       -3.88      7.88 o 
  -8   6   3       83.42      106.62     24.10 o 
  -7   6   3      120.41      138.82     28.36 o 
  -6   6   3       62.79       72.98     22.16 o 
  -5   6   3      879.24      844.35     84.79 o 
  -4   6   3      609.43      577.98     84.95 o 
  -3   6   3      452.61      570.93     80.94 o 
  -2   6   3     1284.68     1347.24     88.64 o 
  -1   6   3     1584.12     1450.48     96.75 o 
   0   6   3     1741.55     1838.06    102.27 o 
   1   6   3     1381.71     1402.62    125.62 o 
   2   6   3     2803.08     3259.41    198.53 o 
   3   6   3     3403.06     3380.33    187.77 o 
   4   6   3      471.66      559.11     99.32 o 
   5   6   3      362.20      309.86     46.23 o 
   6   6   3        8.87        2.10      5.13 o 
   7   6   3      268.45      310.27     36.08 o 
   8   6   3       56.71       77.22     19.21 o 
  -8   7   3       53.36       82.45     21.34 o 
  -7   7   3       31.47       10.15     15.04 o 
  -6   7   3      291.56      343.19     50.95 o 
  -5   7   3      107.02       25.12     34.57 o 
  -4   7   3      193.79      209.41     53.72 o 
  -3   7   3     1679.29     1952.36    151.79 o 
  -2   7   3     5633.21     6478.99    170.03 o 
  -1   7   3     1874.06     1843.17    109.74 o 
   0   7   3     2922.03     3018.05    177.39 o 
   1   7   3      264.44      212.46     59.42 o 
   2   7   3     2079.61     2112.44    172.40 o 
   3   7   3     1023.95     1093.85    123.68 o 
   4   7   3      562.52      400.76     85.45 o 
   5   7   3      515.12      614.64     51.10 o 
   6   7   3       80.55       86.76     17.58 o 
   7   7   3       15.64        7.64     10.66 o 
   8   7   3        1.39       -5.82      6.45 o 
  -8   8   3       59.56       78.63     18.90 o 
  -7   8   3        4.83       18.22     12.17 o 
  -6   8   3      227.02      193.33     46.61 o 
  -5   8   3       26.68       22.10     10.33 o 
  -4   8   3      634.75      608.88    120.82 o 
  -3   8   3     1211.05     1318.21    128.30 o 
  -2   8   3     2752.17     2960.40     95.54 o 
  -1   8   3     1043.08     1074.63     75.05 o 
   0   8   3    16185.94    16442.54    368.08 o 
   1   8   3      899.53      745.47    117.08 o 
   2   8   3     5153.25     5265.02    276.90 o 
   3   8   3      819.83      726.72    115.00 o 
   4   8   3       11.01       43.10     32.39 o 
   5   8   3      100.98      101.07     20.95 o 
   6   8   3      214.52      212.31     30.61 o 
   7   8   3        3.80        8.91      6.20 o 
   8   8   3       12.00       11.77      7.68 o 
  -8   9   3       46.43       69.28     18.74 o 
  -7   9   3       79.48       67.53     20.22 o 
  -6   9   3       49.24       35.31     13.59 o 
  -5   9   3     1051.66     1296.74     70.86 o 
  -4   9   3      313.22      327.76     91.38 o 
  -3   9   3      423.54      395.32     74.01 o 
  -2   9   3      390.32      360.93     44.19 o 
  -1   9   3      767.48      778.00     64.73 o 
   0   9   3     3638.96     3376.98    166.54 o 
   1   9   3     3997.19     4355.33    189.95 o 
   2   9   3      850.82      955.08    114.80 o 
   3   9   3      365.58      471.10     93.32 o 
   4   9   3       96.18       36.16     53.09 o 
   5   9   3     1109.99     1223.98     68.46 o 
   6   9   3       79.46       71.43     16.09 o 
   7   9   3       67.52       70.50     16.45 o 
   8   9   3       36.90       51.98     12.04 o 
  -8  10   3       81.51      107.56     21.44 o 
  -7  10   3        3.85       -2.56      6.41 o 
  -6  10   3       30.96       24.28     14.60 o 
  -5  10   3      281.47      447.88     40.66 o 
  -4  10   3      211.94      145.48     50.39 o 
  -3  10   3      389.77      407.58     76.54 o 
  -2  10   3      460.26      436.14     59.04 o 
  -1  10   3     5846.77     6776.03    179.20 o 
   0  10   3       23.14       11.05     15.13 o 
   1  10   3     2043.39     1876.94    118.39 o 
   2  10   3      472.88      487.30     83.40 o 
   3  10   3      737.31      857.84    127.93 o 
   4  10   3       29.06        0.50     30.72 o 
   5  10   3      670.46      894.22     59.10 o 
   6  10   3      237.47      249.81     32.78 o 
   7  10   3        5.08       24.48     10.18 o 
   8  10   3       50.38       61.73     16.01 o 
  -8  11   3       42.03       52.50     15.30 o 
  -7  11   3       79.58       98.89     23.67 o 
  -6  11   3      389.33      388.87     49.46 o 
  -5  11   3      243.70      256.26     31.35 o 
  -4  11   3       50.03       14.62     26.98 o 
  -3  11   3     2344.15     2643.78    215.94 o 
  -2  11   3      857.69      749.33     78.09 o 
  -1  11   3     3471.81     3590.12    130.53 o 
   0  11   3     2240.69     2523.04    121.22 o 
   1  11   3     2687.84     2903.41    153.23 o 
   2  11   3     1017.08     1174.97    111.42 o 
   3  11   3      888.11     1134.64    210.78 o 
   4  11   3      186.96      121.58     69.78 o 
   5  11   3       55.99       42.45     14.36 o 
   6  11   3      204.97      220.40     30.36 o 
   7  11   3       45.91       60.69     14.77 o 
   8  11   3       28.97       36.49     12.97 o 
  -8  12   3       19.48       38.43     11.20 o 
  -7  12   3      150.93      175.24     34.86 o 
  -6  12   3      372.40      414.41     42.41 o 
  -5  12   3      188.82      165.39     32.24 o 
  -4  12   3     1113.59     1249.14    150.87 o 
  -3  12   3      483.87      563.85    100.58 o 
  -2  12   3      130.17      103.55     33.54 o 
  -1  12   3       14.12        4.00     26.48 o 
   0  12   3     2357.15     2627.26    158.22 o 
   1  12   3     3984.79     3974.11    170.55 o 
   2  12   3     2455.07     2209.80    205.19 o 
   3  12   3      352.25      189.44     87.89 o 
   4  12   3      133.51      102.57    125.17 o 
   5  12   3      214.87      230.21     35.61 o 
   6  12   3       94.62       93.85     27.91 o 
   7  12   3       77.37       93.79     19.13 o 
   8  12   3       19.16        8.60      5.04 o 
  -8  13   3        5.94       15.89     12.90 o 
  -7  13   3       64.65       71.51     20.15 o 
  -6  13   3       15.67       16.69     12.59 o 
  -5  13   3       28.52       16.39     20.82 o 
  -4  13   3      256.49      325.82     76.06 o 
  -3  13   3     1152.17      993.37    134.39 o 
  -2  13   3     1957.77     1198.83    125.02 o 
  -1  13   3     5098.48     5127.57    221.87 o 
   0  13   3      275.10      349.22     64.04 o 
   1  13   3     1073.08      843.10     88.81 o 
   2  13   3     1864.11     1750.43    165.08 o 
   3  13   3     1701.60     1847.45    191.50 o 
   4  13   3      794.38     1007.89    180.91 o 
   5  13   3       12.29        8.44     10.75 o 
   6  13   3      227.24      221.58     29.54 o 
   7  13   3        9.06        7.92      8.99 o 
   8  13   3        7.28       -1.96      4.67 o 
  -8  14   3       54.21       48.89     19.44 o 
  -7  14   3       22.27       35.69     13.63 o 
  -6  14   3      400.14      417.94     42.55 o 
  -5  14   3        9.11       -0.71     19.33 o 
  -4  14   3      229.70      165.28     51.41 o 
  -3  14   3      337.89      309.66     77.86 o 
  -2  14   3      536.40      348.63     79.62 o 
  -1  14   3      176.67      157.05     38.39 o 
   0  14   3      141.41      139.43     26.58 o 
   1  14   3     3403.15     2986.93    289.13 o 
   2  14   3      503.56      513.90     90.89 o 
   3  14   3      263.36      311.59     89.19 o 
   4  14   3      295.30      372.51     95.90 o 
   5  14   3       73.20      110.27     25.21 o 
   6  14   3      155.62      196.46     28.44 o 
   7  14   3       41.47       52.68     13.50 o 
   8  14   3       11.39       23.71     14.21 o 
  -8  15   3        5.24        6.26      8.09 o 
  -7  15   3      114.09      136.84     35.65 o 
  -6  15   3      323.27      352.69     38.16 o 
  -5  15   3      453.38      431.54     40.88 o 
  -4  15   3      121.26      106.20     33.36 o 
  -3  15   3      228.17      203.30     60.92 o 
  -2  15   3       25.73        5.07     24.83 o 
  -1  15   3     1016.48     1380.99    122.40 o 
   0  15   3       22.93        5.91     10.32 o 
   1  15   3      265.67      267.28     40.36 o 
   2  15   3      186.80      149.01     48.73 o 
   3  15   3       90.42       81.08     35.18 o 
   4  15   3       96.77      134.91     34.05 o 
   5  15   3      179.96      138.65     38.40 o 
   6  15   3      260.78      264.03     38.49 o 
   7  15   3      225.20      276.56     37.35 o 
   8  15   3        8.80       -5.62     10.66 o 
  -8  16   3       79.82       89.98     22.78 o 
  -7  16   3      110.76      121.18     37.00 o 
  -6  16   3       90.61       95.32     30.25 o 
  -5  16   3      108.46      101.87     28.07 o 
  -4  16   3       28.58       11.39     18.96 o 
  -3  16   3      217.67      238.32     66.19 o 
  -2  16   3       32.46       28.29     32.56 o 
  -1  16   3       83.20       86.79     25.66 o 
   0  16   3     2141.82     2363.97    123.54 o 
   1  16   3     1600.73     1496.25     94.74 o 
   2  16   3      133.84      104.92     40.05 o 
   3  16   3      210.36      237.63     72.68 o 
   4  16   3      171.28      152.31     24.76 o 
   5  16   3      110.88      138.06     26.90 o 
   6  16   3       91.55       86.28     27.22 o 
   7  16   3       17.39       -2.24      8.68 o 
   8  16   3       21.84       31.96     17.26 o 
  -8  17   3        4.46       10.52     11.45 o 
  -7  17   3       49.69       45.36     23.02 o 
  -6  17   3       37.20       49.58     24.21 o 
  -5  17   3      487.80      582.28     56.25 o 
  -4  17   3       97.14       58.17     43.09 o 
  -3  17   3     1202.29     1113.41    160.02 o 
  -2  17   3      779.54      662.47    116.77 o 
  -1  17   3      225.81      141.06     20.11 o 
   0  17   3        2.26       -2.19     24.80 o 
   1  17   3      217.07      208.27     35.81 o 
   2  17   3      396.24      270.40     86.48 o 
   3  17   3      965.27     1138.94    168.53 o 
   4  17   3       49.96       57.65     24.21 o 
   5  17   3      192.13      190.17     53.37 o 
   6  17   3        1.40       11.47     16.77 o 
   7  17   3       35.63       40.96     14.26 o 
   8  17   3       16.88       15.09      7.83 o 
  -8  18   3        6.09        3.74      4.07 o 
  -7  18   3       20.94       10.24      9.00 o 
  -6  18   3      114.15       55.40     25.37 o 
  -5  18   3      212.51      164.74     33.08 o 
  -4  18   3      350.15      351.20     42.98 o 
  -3  18   3      271.17      141.15     57.30 o 
  -2  18   3     1139.66     1133.90    155.47 o 
  -1  18   3       59.80       32.16     31.03 o 
   0  18   3      486.81      618.55     65.22 o 
   1  18   3      187.05      256.99     40.81 o 
   2  18   3      725.22      633.00    138.46 o 
   3  18   3      372.11      412.73    100.64 o 
   4  18   3      251.72      319.88     35.78 o 
   5  18   3       67.86       33.55     15.75 o 
   6  18   3      108.90       98.88     22.96 o 
   7  18   3       40.75       21.58     11.19 o 
  -7  19   3       34.95       59.24     22.84 o 
  -6  19   3       17.58       23.98     35.52 o 
  -5  19   3      258.03      254.97     45.56 o 
  -4  19   3      353.75      321.72     43.07 o 
  -3  19   3      118.93      114.22     30.35 o 
  -2  19   3      197.37      159.69     44.21 o 
  -1  19   3      860.86      934.20    134.36 o 
   0  19   3      179.46      223.70     43.76 o 
   1  19   3      460.63      487.93     57.23 o 
   2  19   3      233.28      266.19     87.12 o 
   3  19   3       12.13       -1.47      9.70 o 
   4  19   3      651.49      648.76     46.08 o 
   5  19   3      241.89      247.50     33.26 o 
   6  19   3       29.14       25.74     22.64 o 
   7  19   3       11.54        5.51     13.92 o 
  -7  20   3       33.54       32.76     18.11 o 
  -6  20   3       19.28       14.44     10.70 o 
  -5  20   3      143.73      132.12     29.05 o 
  -4  20   3      447.98      424.96     50.24 o 
  -3  20   3      476.33      456.30     48.64 o 
  -2  20   3       78.21       24.22     34.73 o 
  -1  20   3      282.22      188.57     59.51 o 
   0  20   3      228.21      216.42     86.79 o 
   1  20   3      204.40      274.41     45.31 o 
   2  20   3      196.83      131.19     62.66 o 
   3  20   3      255.76      187.16     35.15 o 
   4  20   3      928.46      858.65     54.03 o 
   5  20   3      195.11      130.90     30.96 o 
   6  20   3       64.11       55.51     23.99 o 
   7  20   3       19.39       15.39      6.36 o 
  -7  21   3       50.93       62.98     22.60 o 
  -6  21   3       39.78       63.86     19.97 o 
  -5  21   3      188.72      185.38     42.06 o 
  -4  21   3      578.35      531.29     56.83 o 
  -3  21   3      309.36      305.32     40.14 o 
  -2  21   3      351.91      260.36     70.38 o 
  -1  21   3     1207.88     1104.85     96.70 o 
   0  21   3      783.73      865.44     89.04 o 
   1  21   3      113.95       63.85     32.38 o 
   2  21   3      311.60      281.62     92.87 o 
   3  21   3      368.81      261.29     36.32 o 
   4  21   3      115.41       83.49     28.96 o 
   5  21   3      160.77      141.72     23.82 o 
   6  21   3       49.39       48.70     17.88 o 
   7  21   3       48.66       45.69     11.07 o 
  -7  22   3        1.60        6.09      6.47 o 
  -6  22   3      113.27      115.67     25.09 o 
  -5  22   3       13.74       20.23     15.36 o 
  -4  22   3      607.27      608.87     63.75 o 
  -3  22   3      204.07      177.64     50.02 o 
  -2  22   3       57.21       58.90     20.77 o 
  -1  22   3       52.69       58.28     26.53 o 
   0  22   3      430.04      429.40     62.98 o 
   1  22   3     1289.08     1318.55    111.46 o 
   2  22   3     1159.16     1319.41     65.03 o 
   3  22   3       27.05       28.56     14.57 o 
   4  22   3       35.51       59.43     14.27 o 
   5  22   3      152.19      179.37     26.73 o 
   6  22   3        6.56        5.18      4.72 o 
   7  22   3       13.32       10.84      4.59 o 
  -7  23   3        8.32       -8.55      9.65 o 
  -6  23   3       50.09       50.44     17.85 o 
  -5  23   3       83.41       88.77     27.08 o 
  -4  23   3      323.43      324.03     45.85 o 
  -3  23   3      226.87      222.51     35.21 o 
  -2  23   3      403.36      399.91     33.64 o 
  -1  23   3      525.87      617.65     42.10 o 
   0  23   3      533.41      593.56     42.03 o 
   1  23   3       56.17       59.53      9.66 o 
   2  23   3      368.36      380.83     35.25 o 
   3  23   3       53.88       48.22     14.18 o 
   4  23   3      171.99      165.20     24.72 o 
   5  23   3       84.49      105.34     36.41 o 
   6  23   3       47.00       65.40     14.85 o 
   7  23   3       27.08       21.90      5.31 o 
  -7  24   3        3.14       18.40      9.37 o 
  -6  24   3       91.26       82.19     21.12 o 
  -5  24   3      109.73       93.35     40.74 o 
  -4  24   3       88.56       88.44     23.92 o 
  -3  24   3       33.36       15.88     20.73 o 
  -2  24   3      250.30      333.09     30.80 o 
  -1  24   3       52.35       89.44     14.24 o 
   0  24   3       70.18       56.30     10.44 o 
   1  24   3      825.94      989.04     43.26 o 
   2  24   3      338.83      374.08     31.54 o 
   3  24   3      234.87      255.13     30.21 o 
   4  24   3      125.07      131.78     24.32 o 
   5  24   3       26.97       59.96     16.73 o 
   6  24   3        5.34       -4.87      4.87 o 
   7  24   3        7.38       10.43      4.70 o 
  -7  25   3        6.90       -5.15      5.15 o 
  -6  25   3       17.42       17.28     10.47 o 
  -5  25   3        1.30       -6.07     31.35 o 
  -4  25   3        0.14        7.06      6.57 o 
  -3  25   3      436.63      498.94     46.64 o 
  -2  25   3      423.03      462.25     34.58 o 
  -1  25   3      172.04      150.17     19.03 o 
   0  25   3      252.49      214.91     19.80 o 
   1  25   3      200.55      201.39     21.44 o 
   2  25   3       25.34       -0.38     32.27 o 
   3  25   3      533.99      617.61     47.57 o 
   4  25   3      173.49      219.45     27.62 o 
   5  25   3       49.91       80.34     39.92 o 
   6  25   3       14.81       22.20      6.39 o 
   7  25   3        9.89        8.86      7.32 o 
  -6  26   3        2.97        3.19     18.09 o 
  -5  26   3       21.53       24.17      9.67 o 
  -4  26   3       10.12       11.73      7.98 o 
  -3  26   3       18.35       25.84     11.71 o 
  -2  26   3     1022.11     1087.22     59.80 o 
  -1  26   3      208.98      191.06     21.69 o 
   0  26   3     2416.86     2523.61     68.29 o 
   1  26   3       72.19       71.62     12.87 o 
   2  26   3      532.00      548.55     36.66 o 
   3  26   3      177.84      228.46     27.16 o 
   4  26   3       76.30      103.04     21.37 o 
   5  26   3       32.83       38.43      9.54 o 
   6  26   3       25.55       36.98      8.27 o 
   7  26   3        3.10       22.09     10.01 o 
  -6  27   3       16.35       36.79     16.18 o 
  -5  27   3       14.46       11.22      6.59 o 
  -4  27   3      129.40      148.70     25.46 o 
  -3  27   3      161.85      156.05     26.96 o 
  -2  27   3      128.49      122.61     20.91 o 
  -1  27   3       49.73       21.25     37.97 o 
   0  27   3       30.93       29.44      7.38 o 
   1  27   3       92.10      129.45     17.52 o 
   2  27   3       85.17       72.90     12.84 o 
   3  27   3       84.63       77.41     14.16 o 
   4  27   3      166.94      189.55     28.88 o 
   5  27   3       22.45       13.40      4.68 o 
   6  27   3        9.94        5.72      4.84 o 
  -6  28   3       17.27       12.02      8.08 o 
  -5  28   3        7.19       10.95      7.06 o 
  -4  28   3       21.21        5.47      8.37 o 
  -3  28   3       25.11       36.64     11.32 o 
  -2  28   3      110.06      116.86     19.73 o 
  -1  28   3      345.78      382.49     28.86 o 
   0  28   3      260.59      230.19     20.26 o 
   1  28   3      175.48      159.87     18.98 o 
   2  28   3      195.89      222.20     23.11 o 
   3  28   3      138.57      130.38     17.42 o 
   4  28   3       42.78       46.69     11.88 o 
   5  28   3       21.27       25.00      8.07 o 
   6  28   3       24.64       20.67      5.92 o 
  -6  29   3       21.53       28.06     10.17 o 
  -5  29   3       13.40       20.09      8.06 o 
  -4  29   3       73.45       72.99     14.28 o 
  -3  29   3      195.74      208.93     26.00 o 
  -2  29   3      113.04       98.29     17.60 o 
  -1  29   3       40.21       28.34      5.92 o 
   0  29   3      253.84      277.30     24.53 o 
   1  29   3      440.41      426.10     31.00 o 
   2  29   3      181.72      182.31     20.81 o 
   3  29   3      596.93      673.45     40.11 o 
   4  29   3        3.20        9.03      7.22 o 
   5  29   3       40.78       43.01      9.12 o 
   6  29   3       39.32       74.06     13.19 o 
  -6  30   3       36.14       36.05     14.45 o 
  -5  30   3       16.54       24.00      9.55 o 
  -4  30   3      115.55      120.03     18.26 o 
  -3  30   3      128.30      154.15     21.89 o 
  -2  30   3       74.51       66.07     13.93 o 
  -1  30   3       93.33       91.01     13.55 o 
   0  30   3      592.17      645.43     37.12 o 
   1  30   3      127.87      148.56     18.39 o 
   2  30   3      277.48      318.31     27.14 o 
   3  30   3       25.34        5.62      9.58 o 
   4  30   3        8.01       16.18      3.98 o 
   5  30   3       24.06       24.28      6.75 o 
   6  30   3       22.94       45.66     16.56 o 
  -5  31   3        5.14        2.85      3.29 o 
  -4  31   3       64.70       78.92     16.20 o 
  -3  31   3        9.25        5.82      4.43 o 
  -2  31   3       29.27       31.73      8.81 o 
  -1  31   3      242.56      249.31     25.36 o 
   0  31   3       19.84       12.45      6.55 o 
   1  31   3       39.96       40.24      9.10 o 
   2  31   3      121.68      147.19     17.85 o 
   3  31   3        2.17        2.02      4.95 o 
   4  31   3       49.92       75.57     12.22 o 
   5  31   3        4.40       12.02      4.43 o 
  -5  32   3       44.33       67.13     11.94 o 
  -4  32   3       26.29       14.31      8.49 o 
  -3  32   3       26.14       20.75      6.92 o 
  -2  32   3      123.53      151.66     19.12 o 
  -1  32   3       27.22       22.06      6.70 o 
   0  32   3       26.10       10.84      5.80 o 
   1  32   3      105.44      103.95     15.43 o 
   2  32   3       68.47       69.33     11.46 o 
   3  32   3      108.97      125.57     17.05 o 
   4  32   3       15.50        7.04      3.70 o 
   5  32   3       22.29       20.67      6.62 o 
  -5  33   3       17.16       12.92      8.08 o 
  -4  33   3        3.00       17.24      6.43 o 
  -3  33   3       24.76       30.44      6.94 o 
  -2  33   3       58.77       57.13     11.30 o 
  -1  33   3      165.57      162.27     19.35 o 
   0  33   3       24.34       17.43      6.52 o 
   1  33   3      202.65      220.86     22.77 o 
   2  33   3       14.34       12.52      4.37 o 
   3  33   3        2.96       -2.07      3.98 o 
   4  33   3       59.14       80.30     10.86 o 
   5  33   3       33.64       26.69     13.15 o 
  -5  34   3        6.13        5.70      4.95 o 
  -4  34   3        3.31        2.92      2.07 o 
  -3  34   3       57.05       69.59     11.13 o 
  -2  34   3       29.65       29.42      7.14 o 
  -1  34   3       49.70       49.32     11.89 o 
   0  34   3       35.73       30.38      8.87 o 
   1  34   3       41.24       36.65      8.47 o 
   2  34   3       52.70       59.41     12.20 o 
   3  34   3       14.13        9.76      5.92 o 
   4  34   3        1.44       -2.85      2.85 o 
   5  34   3       30.80       33.95     12.32 o 
  -4  35   3       11.58        8.98      5.95 o 
  -3  35   3       38.81       39.82      8.45 o 
  -2  35   3       74.94       87.10     13.89 o 
  -1  35   3        6.12        9.66      4.10 o 
   0  35   3       14.96        4.73      3.26 o 
   1  35   3       43.98       38.88      9.40 o 
   2  35   3       48.41       45.28     10.03 o 
   3  35   3       38.40       24.57      8.36 o 
   4  35   3       10.79       12.89      4.27 o 
  -4  36   3       11.50        8.43      4.80 o 
  -3  36   3       23.05       22.41      5.84 o 
  -2  36   3        7.95       19.27      6.57 o 
  -1  36   3        6.50        4.69      3.86 o 
   0  36   3       27.56       31.85      9.13 o 
   1  36   3       30.60       22.74      6.44 o 
   2  36   3       21.88       17.34      6.17 o 
   3  36   3       29.85       32.08      7.93 o 
   4  36   3        6.89       13.30      7.82 o 
  -3  37   3       14.02       11.54      4.09 o 
  -2  37   3       15.54       11.82      4.66 o 
  -1  37   3        1.68        1.60      5.82 o 
   0  37   3        1.56        7.64      3.64 o 
   1  37   3       11.14       18.40      5.46 o 
   2  37   3       16.39       24.99      7.73 o 
   3  37   3       20.47       19.36      6.12 o 
  -3  38   3        2.30        1.98      2.91 o 
  -2  38   3       50.95       47.11      7.89 o 
  -1  38   3       15.45       19.77      5.52 o 
   0  38   3       14.41        9.30      2.86 o 
   1  38   3        6.26       -0.66      8.79 o 
   2  38   3        9.63       10.45      4.44 o 
   3  38   3       13.27       12.30      8.08 o 
  -2  39   3       28.61       28.12      8.29 o 
  -1  39   3        2.65        3.60      3.90 o 
   0  39   3        1.57       -1.60      3.03 o 
   1  39   3       17.57       15.71      5.79 o 
   2  39   3        8.52       41.75     15.17 o 
  -1  40   3        3.19        5.05      3.26 o 
   0  40   3        3.09       12.31      5.75 o 
   1  40   3       12.41        9.12      6.67 o 
  -1 -40   4       11.44       15.37      6.08 o 
   0 -40   4       32.97       43.10     15.07 o 
  -2 -39   4        0.38       -3.01      3.01 o 
  -1 -39   4       26.29       33.89      9.86 o 
   0 -39   4       19.32        9.64     12.00 o 
   1 -39   4        5.67       -1.15      4.93 o 
   2 -39   4        5.93        9.72      7.04 o 
  -2 -38   4       11.78       12.80      5.16 o 
  -1 -38   4       13.92       22.88      9.35 o 
   0 -38   4       12.09       23.17      7.09 o 
   1 -38   4       28.67       19.30      6.83 o 
   2 -38   4        0.36      -10.95     15.82 o 
  -3 -37   4       24.57       41.91     10.30 o 
  -2 -37   4       56.54       65.09     14.86 o 
  -1 -37   4        0.94       13.21      7.96 o 
   0 -37   4       22.62       33.33      7.47 o 
   1 -37   4       31.11       43.05      9.64 o 
   2 -37   4       57.58       44.30      9.45 o 
   3 -37   4        2.57        7.43      2.95 o 
  -3 -36   4        5.59        0.72      5.95 o 
  -2 -36   4       16.22        7.79     14.60 o 
  -1 -36   4       15.06       11.87      9.58 o 
   0 -36   4       64.47       61.29     11.20 o 
   1 -36   4        6.60       13.38      7.94 o 
   2 -36   4       48.34       44.01     10.66 o 
   3 -36   4       11.95       16.56      7.91 o 
  -4 -35   4       17.06       30.57     12.16 o 
  -3 -35   4        4.87       -1.02      3.25 o 
  -2 -35   4       12.33       17.90      9.11 o 
  -1 -35   4        6.90       33.38     11.70 o 
   0 -35   4       54.35       54.24     12.17 o 
   1 -35   4        8.16        7.55      5.20 o 
   2 -35   4       11.80       17.08      6.32 o 
   3 -35   4        2.31       -2.24      3.26 o 
   4 -35   4       21.98       14.66      8.42 o 
  -4 -34   4       38.42       52.64     11.90 o 
  -3 -34   4        6.48        8.85      7.80 o 
  -2 -34   4       31.14       40.28     15.64 o 
  -1 -34   4       30.26       45.80     13.13 o 
   0 -34   4        1.77        3.24      5.60 o 
   1 -34   4       71.09       66.43     14.26 o 
   2 -34   4       83.95       78.47     12.27 o 
   3 -34   4        8.09        8.26      5.75 o 
   4 -34   4       29.60       26.45      7.77 o 
  -5 -33   4       46.66       38.95      7.57 o 
  -4 -33   4       47.72       59.03     10.01 o 
  -3 -33   4       31.55       17.11      8.30 o 
  -2 -33   4       15.58       16.40      6.03 o 
  -1 -33   4       40.30       30.14     10.63 o 
   0 -33   4       74.23       68.98     14.58 o 
   1 -33   4       23.11       32.65     10.96 o 
   2 -33   4      110.48      103.53     12.74 o 
   3 -33   4       24.46       45.08     11.20 o 
   4 -33   4       34.71       27.52     12.98 o 
   5 -33   4        7.53       12.18      6.18 o 
  -5 -32   4        2.10       -2.31      8.62 o 
  -4 -32   4       34.44       43.61      8.52 o 
  -3 -32   4       45.60       33.85      8.18 o 
  -2 -32   4      132.47      131.28     20.83 o 
  -1 -32   4      107.27      128.58     17.37 o 
   0 -32   4       16.36       17.78     14.40 o 
   1 -32   4        3.15        2.50      2.78 o 
   2 -32   4       43.87       54.99     10.09 o 
   3 -32   4       41.94       47.40     10.87 o 
   4 -32   4        2.38       -0.92      6.74 o 
   5 -32   4       11.76       14.33      4.61 o 
  -5 -31   4        7.22        0.13      6.61 o 
  -4 -31   4        1.39        0.54      7.89 o 
  -3 -31   4        3.77       -4.65      4.65 o 
  -2 -31   4      503.44      555.12     35.11 o 
  -1 -31   4        9.88        3.61      6.65 o 
   0 -31   4       90.11      112.15     51.01 o 
   1 -31   4       26.66       26.42     32.25 o 
   2 -31   4      318.31      358.44     26.75 o 
   3 -31   4        1.36       12.73      7.06 o 
   4 -31   4      102.57      114.83     15.16 o 
   5 -31   4       13.28        5.78      3.63 o 
  -6 -30   4        2.53       -0.60      6.04 o 
  -5 -30   4       13.23       20.27     11.72 o 
  -4 -30   4       57.26       59.96     10.83 o 
  -3 -30   4       46.88       13.27      8.51 o 
  -2 -30   4      350.54      391.94     30.15 o 
  -1 -30   4       18.21        6.82      5.14 o 
   0 -30   4       32.85       23.64     13.64 o 
   1 -30   4      110.91       87.50     14.26 o 
   2 -30   4       95.38       79.85     12.50 o 
   3 -30   4       61.68       53.95     11.48 o 
   4 -30   4       14.34       18.55      6.21 o 
   5 -30   4        4.23        0.97      5.30 o 
  -6 -29   4        3.57       -4.02     12.50 o 
  -5 -29   4       61.37       61.90     14.52 o 
  -4 -29   4       29.26       35.08      8.97 o 
  -3 -29   4       20.16       26.21      7.76 o 
  -2 -29   4       16.70        7.07      7.42 o 
  -1 -29   4       79.18       67.28     16.54 o 
   0 -29   4      436.81      408.98     30.43 o 
   1 -29   4        9.74       19.18     11.80 o 
   2 -29   4       27.45        6.44     11.30 o 
   3 -29   4       28.08       25.82      8.67 o 
   4 -29   4       15.05       23.18      7.75 o 
   5 -29   4       10.69       20.27      5.87 o 
   6 -29   4        0.48       -3.53      3.98 o 
  -6 -28   4       16.46        7.62      8.70 o 
  -5 -28   4       88.69      103.66     21.73 o 
  -4 -28   4      119.57      142.34     20.59 o 
  -3 -28   4      104.05      125.30     18.48 o 
  -2 -28   4        2.05        0.59      7.31 o 
  -1 -28   4      236.34      238.07     23.57 o 
   0 -28   4      768.97      785.99     42.51 o 
   1 -28   4      407.74      404.10     32.61 o 
   2 -28   4      353.00      395.41     27.71 o 
   3 -28   4        2.98       -4.78      4.78 o 
   4 -28   4       80.78       75.74     13.59 o 
   5 -28   4      110.24      106.61     14.04 o 
   6 -28   4       15.16       14.57      4.75 o 
  -6 -27   4        7.27       -2.39     12.18 o 
  -5 -27   4       33.71       55.28     33.12 o 
  -4 -27   4       40.37       39.67     11.46 o 
  -3 -27   4      279.58      304.75     29.11 o 
  -2 -27   4      227.20      241.39     23.63 o 
  -1 -27   4      290.67      266.82     24.92 o 
   0 -27   4      467.77      527.15     35.04 o 
   1 -27   4       72.90      119.96     17.86 o 
   2 -27   4      137.03      108.51     15.18 o 
   3 -27   4        3.12       -5.83      5.98 o 
   4 -27   4        2.51       15.47      7.77 o 
   5 -27   4       51.59       47.74     10.11 o 
   6 -27   4       10.83        3.13      5.15 o 
  -6 -26   4        6.83       12.87     10.79 o 
  -5 -26   4       84.92      116.89     25.04 o 
  -4 -26   4      141.90      145.38     22.41 o 
  -3 -26   4      419.38      426.93     35.28 o 
  -2 -26   4      195.96      178.85     22.31 o 
  -1 -26   4       10.19        6.14     15.50 o 
   0 -26   4      130.40      143.05     18.23 o 
   1 -26   4       93.22      154.14     18.76 o 
   2 -26   4      482.52      487.02     30.71 o 
   3 -26   4      551.24      518.56     38.94 o 
   4 -26   4        1.86       -0.04      3.81 o 
   5 -26   4       56.73       64.72     12.58 o 
   6 -26   4        3.12       -3.17      3.47 o 
  -7 -25   4        8.45        6.15      6.27 o 
  -6 -25   4       13.90       23.08     10.29 o 
  -5 -25   4       19.55       10.89      9.79 o 
  -4 -25   4       90.20       88.50     16.36 o 
  -3 -25   4      284.80      335.66     32.11 o 
  -2 -25   4      164.01      145.22     20.45 o 
  -1 -25   4      135.78      131.19     16.11 o 
   0 -25   4      339.73      323.50     26.74 o 
   1 -25   4       89.88      102.00     12.64 o 
   2 -25   4      423.65      472.89     30.45 o 
   3 -25   4      137.93      131.19     19.07 o 
   4 -25   4       85.96       76.46     13.63 o 
   5 -25   4       47.41       46.20     10.10 o 
   6 -25   4        8.31       15.98      7.04 o 
   7 -25   4        6.66       -2.82      2.91 o 
  -7 -24   4       30.50       28.17      8.24 o 
  -6 -24   4       72.56       72.78     25.21 o 
  -5 -24   4       13.03       22.26     20.72 o 
  -4 -24   4      114.95      164.74     24.40 o 
  -3 -24   4       38.17       50.57     11.44 o 
  -2 -24   4      311.58      303.57     26.23 o 
  -1 -24   4      534.53      493.74     31.56 o 
   0 -24   4       19.73       25.93      8.53 o 
   1 -24   4      132.57      185.04     17.47 o 
   2 -24   4      265.28      288.93     23.84 o 
   3 -24   4      292.38      333.70     28.36 o 
   4 -24   4       83.85       95.49     15.14 o 
   5 -24   4       35.67       25.44      5.91 o 
   6 -24   4       11.97       13.80      4.37 o 
   7 -24   4        5.32       -1.45      8.53 o 
  -7 -23   4       36.41       29.63     10.26 o 
  -6 -23   4       19.60       34.06     18.98 o 
  -5 -23   4      155.74       80.69     80.60 o 
  -4 -23   4       87.97       68.26     21.34 o 
  -3 -23   4      344.46      365.93     35.50 o 
  -2 -23   4      139.12      135.05     17.15 o 
  -1 -23   4      655.12      652.37     35.66 o 
   0 -23   4      315.06      352.70     28.76 o 
   1 -23   4      480.62      424.31     27.74 o 
   2 -23   4       39.32       35.31      9.02 o 
   3 -23   4      279.12      346.06     31.44 o 
   4 -23   4       61.12       65.78     12.22 o 
   5 -23   4        8.13       13.85      3.99 o 
   6 -23   4       49.56       48.86     11.69 o 
   7 -23   4       16.14        0.90      3.09 o 
  -7 -22   4       19.89       27.92      8.09 o 
  -6 -22   4        5.13       13.76     11.42 o 
  -5 -22   4       41.51       78.55     26.06 o 
  -4 -22   4      137.30      143.94     29.68 o 
  -3 -22   4       26.06       -1.80     12.19 o 
  -2 -22   4       34.17       28.31     13.52 o 
  -1 -22   4       97.48      104.95     17.42 o 
   0 -22   4       29.01       15.48     10.77 o 
   1 -22   4      845.72      994.00     55.63 o 
   2 -22   4      197.28      204.04     23.62 o 
   3 -22   4      182.10      175.01     24.64 o 
   4 -22   4      148.09      114.98     20.24 o 
   5 -22   4       27.59       13.93     10.81 o 
   6 -22   4       45.01       43.17     12.25 o 
   7 -22   4       38.33       16.81      6.52 o 
  -7 -21   4       17.15       12.87      3.01 o 
  -6 -21   4       55.99       46.14     29.05 o 
  -5 -21   4      373.07      400.13     48.29 o 
  -4 -21   4      276.41      282.11     27.70 o 
  -3 -21   4       85.76       79.85     22.91 o 
  -2 -21   4      386.13      398.77     31.90 o 
  -1 -21   4      160.51      187.08     61.75 o 
   0 -21   4      129.42       43.37     44.69 o 
   1 -21   4        4.70      -58.41     73.72 o 
   2 -21   4      143.84      213.68     22.89 o 
   3 -21   4       62.88       67.13     22.97 o 
   4 -21   4      450.10      437.52     40.24 o 
   5 -21   4      149.64      118.66     20.12 o 
   6 -21   4        4.97        2.32      4.55 o 
   7 -21   4       17.71       29.55      6.60 o 
  -7 -20   4        9.80       -1.62      3.72 o 
  -6 -20   4       41.77       54.07     19.52 o 
  -5 -20   4       53.41       25.46     13.95 o 
  -4 -20   4        6.15       16.25     16.68 o 
  -3 -20   4       69.47      112.11     20.77 o 
  -2 -20   4      235.08      224.14     33.26 o 
  -1 -20   4      387.98      342.12     82.84 o 
   0 -20   4      349.74      300.41     93.30 o 
   1 -20   4      362.32      364.58     85.77 o 
   2 -20   4      220.05      227.95     29.08 o 
   3 -20   4      108.22      101.15     18.21 o 
   4 -20   4      104.16      107.60     18.24 o 
   5 -20   4       55.93       59.24     14.17 o 
   6 -20   4       65.32       59.97     16.36 o 
   7 -20   4        9.81        1.16      4.19 o 
  -7 -19   4       43.64       59.27     22.92 o 
  -6 -19   4       62.42       53.10     16.32 o 
  -5 -19   4      156.68      119.55     27.86 o 
  -4 -19   4      117.75      129.27     31.47 o 
  -3 -19   4      716.63      770.39     43.89 o 
  -2 -19   4     1216.46     1109.34    160.69 o 
  -1 -19   4      867.01      842.70    121.15 o 
   0 -19   4      226.54       88.36     71.62 o 
   1 -19   4      467.44      426.45     93.74 o 
   2 -19   4     1254.58     1187.88    188.16 o 
   3 -19   4      229.84      233.58     28.49 o 
   4 -19   4      119.13      120.70     23.03 o 
   5 -19   4      366.03      394.84     44.14 o 
   6 -19   4       67.35       82.82     16.65 o 
   7 -19   4        8.12      -15.47     16.24 o 
  -7 -18   4       29.52       21.93     14.34 o 
  -6 -18   4       24.54       25.94     14.88 o 
  -5 -18   4      139.26      141.28     46.63 o 
  -4 -18   4       59.23       51.96     13.92 o 
  -3 -18   4      357.92      370.64     33.01 o 
  -2 -18   4       54.13      148.94     44.31 o 
  -1 -18   4      665.14      710.79    120.85 o 
   0 -18   4       10.00       -6.46     38.82 o 
   1 -18   4      467.04      648.07    110.60 o 
   2 -18   4      508.49      435.30     92.34 o 
   3 -18   4      638.23      614.69     44.97 o 
   4 -18   4      167.65      156.47     26.80 o 
   5 -18   4       73.42       76.34     24.24 o 
   6 -18   4       37.59       60.85     14.62 o 
   7 -18   4       25.87       29.63      8.12 o 
   8 -18   4        4.76        1.65      7.76 o 
  -7 -17   4       33.16       41.62     14.31 o 
  -6 -17   4       25.01       11.58     50.95 o 
  -5 -17   4      112.14      109.85     29.10 o 
  -4 -17   4      109.43       60.18     18.58 o 
  -3 -17   4      274.07      217.43     73.66 o 
  -2 -17   4      615.39      549.01     79.86 o 
  -1 -17   4       29.22       -5.55     27.83 o 
   0 -17   4       74.32       78.55     37.28 o 
   1 -17   4      488.84      556.22     86.96 o 
   2 -17   4      675.52      863.42    148.83 o 
   3 -17   4       96.56        4.01     70.90 o 
   4 -17   4      132.77      136.13     34.27 o 
   5 -17   4       38.39       14.69      9.35 o 
   6 -17   4       22.74       13.50     13.12 o 
   7 -17   4       51.29       42.29     11.54 o 
   8 -17   4        7.10        8.95      6.16 o 
  -7 -16   4        0.38       -6.11      6.16 o 
  -6 -16   4       75.87      118.79     28.04 o 
  -5 -16   4      120.45       95.92     37.13 o 
  -4 -16   4      234.93      217.78     30.11 o 
  -3 -16   4      211.06      299.92     82.21 o 
  -2 -16   4      206.14      280.53     64.90 o 
  -1 -16   4      227.39      243.82     55.14 o 
   0 -16   4      758.00      886.94     93.64 o 
   1 -16   4       58.42       52.14     24.05 o 
   2 -16   4      175.60      237.86     73.84 o 
   3 -16   4      391.43      283.35     95.05 o 
   4 -16   4      116.85      110.87     22.40 o 
   5 -16   4      272.01      324.00     39.53 o 
   6 -16   4       46.63       43.38     10.59 o 
   7 -16   4        1.86       14.19      8.88 o 
   8 -16   4       17.85       16.54      9.16 o 
  -7 -15   4       13.66       20.33      9.44 o 
  -6 -15   4       12.29       -3.83     35.49 o 
  -5 -15   4      627.87      600.24     53.70 o 
  -4 -15   4      683.34      686.88     51.64 o 
  -3 -15   4       65.74        9.58     29.23 o 
  -2 -15   4      323.36      387.47     68.32 o 
  -1 -15   4      812.11     1063.26    109.87 o 
   0 -15   4     5592.24     5831.27    236.40 o 
   1 -15   4     3173.71     3437.20    188.69 o 
   2 -15   4      111.13      221.84     85.90 o 
   3 -15   4       72.71       28.21    102.53 o 
   4 -15   4       10.16       27.23     38.47 o 
   5 -15   4      473.15      532.20     49.42 o 
   6 -15   4       65.05       63.00     16.68 o 
   7 -15   4       70.52       74.53     23.35 o 
   8 -15   4       22.03        8.24      4.63 o 
  -8 -14   4       14.31       -0.04      0.43 o 
  -7 -14   4       86.52       62.45     15.84 o 
  -6 -14   4        3.65       11.63      7.18 o 
  -5 -14   4        6.36       19.53     15.18 o 
  -4 -14   4      409.23      389.52     43.86 o 
  -3 -14   4       34.78       23.07     33.92 o 
  -2 -14   4      110.11      160.97     43.75 o 
  -1 -14   4     3121.39     3355.46    191.02 o 
   0 -14   4       73.48       30.95     29.69 o 
   1 -14   4     1468.07     1581.98    137.35 o 
   2 -14   4      284.80      279.00     67.11 o 
   3 -14   4       80.79       28.11     63.43 o 
   4 -14   4      623.50      608.91     57.66 o 
   5 -14   4       65.64       14.87     57.04 o 
   6 -14   4       62.24       97.96     21.14 o 
   7 -14   4       52.27       49.17     12.30 o 
   8 -14   4       55.05       34.37     17.31 o 
  -8 -13   4       27.85       11.62      7.81 o 
  -7 -13   4       21.41       48.29     26.05 o 
  -6 -13   4      108.88      122.45     26.68 o 
  -5 -13   4      364.92      408.73     36.15 o 
  -4 -13   4      317.80      300.19     36.09 o 
  -3 -13   4      235.76      247.64     69.04 o 
  -2 -13   4     1020.32      939.37    112.08 o 
  -1 -13   4     2587.92     3254.65    182.38 o 
   0 -13   4     1253.79     1426.84    103.94 o 
   1 -13   4      323.15      464.29     78.10 o 
   2 -13   4     2007.17     1968.75    154.73 o 
   3 -13   4      312.31      332.35     79.62 o 
   4 -13   4      631.23      644.15     59.22 o 
   5 -13   4      214.56      217.43     38.00 o 
   6 -13   4        8.64        1.75      3.92 o 
   7 -13   4       28.55       23.84     13.76 o 
   8 -13   4        0.27       -2.04      3.36 o 
  -8 -12   4        2.74       -8.94     20.01 o 
  -7 -12   4        8.16        7.75      6.87 o 
  -6 -12   4       42.97       80.65     23.84 o 
  -5 -12   4        4.97       -7.25      9.58 o 
  -4 -12   4      382.47      383.34     83.44 o 
  -3 -12   4      477.25      498.01     97.75 o 
  -2 -12   4      547.10      529.57     79.98 o 
  -1 -12   4      466.37      588.55     72.89 o 
   0 -12   4       18.53       -4.04     13.66 o 
   1 -12   4     2097.69     2369.09    204.34 o 
   2 -12   4      788.19      719.49     89.05 o 
   3 -12   4      336.83      341.82     74.43 o 
   4 -12   4       55.15       52.45     49.03 o 
   5 -12   4      248.07      310.90     43.38 o 
   6 -12   4      191.59      145.06     64.04 o 
   7 -12   4       48.89       38.01     14.39 o 
   8 -12   4       16.46        9.94     11.75 o 
  -8 -11   4        8.47       17.80      5.33 o 
  -7 -11   4       28.61       47.29     14.25 o 
  -6 -11   4       21.33       34.33     13.35 o 
  -5 -11   4      150.79      122.74     32.07 o 
  -4 -11   4      128.26      214.29     61.33 o 
  -3 -11   4      127.50      161.67     49.01 o 
  -2 -11   4       56.18      101.92     33.02 o 
  -1 -11   4     2697.25     2686.94    157.18 o 
   0 -11   4      414.95      713.06     68.07 o 
   1 -11   4      430.39      317.23     47.73 o 
   2 -11   4      155.14      114.42     28.79 o 
   3 -11   4      269.30      101.52     41.40 o 
   4 -11   4     1088.46     1135.72    162.57 o 
   5 -11   4      150.10      134.86     44.53 o 
   6 -11   4       21.02       18.29     23.42 o 
   7 -11   4        3.92        3.23      5.46 o 
   8 -11   4        1.37       -1.82     14.45 o 
  -8 -10   4       15.82       11.89     13.83 o 
  -7 -10   4      131.09      153.95     24.60 o 
  -6 -10   4      214.10      210.42     25.98 o 
  -5 -10   4      192.38      225.78     24.12 o 
  -4 -10   4      149.29      140.07     38.64 o 
  -3 -10   4      355.47      356.40     68.92 o 
  -2 -10   4     1309.26     1376.35    111.64 o 
  -1 -10   4     1300.08     1406.43    101.04 o 
   0 -10   4      946.93      815.53     79.07 o 
   1 -10   4     1459.35     1309.31     98.83 o 
   2 -10   4      854.74      917.84     96.76 o 
   3 -10   4       17.15       64.36     28.59 o 
   4 -10   4      101.98      149.02     53.96 o 
   5 -10   4       53.24       23.65     34.53 o 
   6 -10   4       38.48       56.69     39.41 o 
   7 -10   4       72.88       45.78     15.04 o 
   8 -10   4       20.80        6.29     11.20 o 
  -8  -9   4       23.77       23.46     11.60 o 
  -7  -9   4        2.66        9.67      5.74 o 
  -6  -9   4       54.83       94.92     18.41 o 
  -5  -9   4      504.92      574.32     41.24 o 
  -4  -9   4       18.59      110.84     42.98 o 
  -3  -9   4       90.66      101.41     32.24 o 
  -2  -9   4     1195.89     1339.28    101.69 o 
  -1  -9   4      867.31     1108.69     91.73 o 
   0  -9   4       96.53      121.02     28.65 o 
   1  -9   4     2181.83     2203.70    103.23 o 
   2  -9   4     1117.54     1300.46    114.73 o 
   3  -9   4       51.51       64.21     49.88 o 
   4  -9   4      138.64      171.80     61.05 o 
   5  -9   4      384.52      310.92     63.84 o 
   6  -9   4       70.23      120.26     37.16 o 
   7  -9   4       86.55       67.99     17.39 o 
   8  -9   4       22.06       11.04      8.15 o 
  -8  -8   4       50.60       81.28     29.82 o 
  -7  -8   4      130.93      108.38     21.18 o 
  -6  -8   4       15.95        7.95      6.61 o 
  -5  -8   4       88.95       62.98     11.88 o 
  -4  -8   4      102.96      115.43     41.60 o 
  -3  -8   4      521.64      615.09     76.23 o 
  -2  -8   4      114.92       89.91     27.61 o 
  -1  -8   4       19.40       33.33     25.87 o 
   0  -8   4      643.83      615.06     58.98 o 
   1  -8   4     2060.14     2063.12    109.19 o 
   2  -8   4      774.72      814.88     98.83 o 
   3  -8   4      237.57      289.62     69.64 o 
   4  -8   4      104.97      -32.92     39.89 o 
   5  -8   4       77.47       67.19     28.41 o 
   6  -8   4      249.44      227.57     50.86 o 
   7  -8   4      135.78      174.88     34.93 o 
   8  -8   4       19.20       42.77     18.59 o 
  -8  -7   4        4.45        9.09      5.48 o 
  -7  -7   4       49.93       41.43     13.01 o 
  -6  -7   4      183.48      170.67     23.60 o 
  -5  -7   4        7.14        9.67     15.25 o 
  -4  -7   4       11.46       56.31     35.61 o 
  -3  -7   4     2617.47     2630.51    184.47 o 
  -2  -7   4     3707.63     3386.71    148.28 o 
  -1  -7   4      219.24      140.61     27.42 o 
   0  -7   4      579.31      654.05     66.26 o 
   1  -7   4      651.50      569.25     47.75 o 
   2  -7   4     1689.88     1446.94    113.31 o 
   3  -7   4     2097.39     2245.23    168.82 o 
   4  -7   4       18.93       14.89     28.63 o 
   5  -7   4      234.01      110.76     58.79 o 
   6  -7   4        9.23       20.40     23.84 o 
   7  -7   4       59.22       54.28     17.36 o 
   8  -7   4       29.02       39.61     19.54 o 
  -8  -6   4       24.38       48.94     14.46 o 
  -7  -6   4       16.74        4.45      7.19 o 
  -6  -6   4        2.29       20.29      8.64 o 
  -5  -6   4      865.76      838.35     42.74 o 
  -4  -6   4        7.66        9.87     26.44 o 
  -3  -6   4      731.93      559.91     72.04 o 
  -2  -6   4       69.36       59.02     24.02 o 
  -1  -6   4      873.43      877.48     68.96 o 
   0  -6   4      274.80      317.62     35.11 o 
   1  -6   4     2330.33     2289.70    101.16 o 
   2  -6   4     1285.40     1151.63    113.32 o 
   3  -6   4     1290.97     1060.37    102.01 o 
   4  -6   4       67.64       11.59     73.37 o 
   5  -6   4      106.30       91.51     33.45 o 
   6  -6   4       23.16       46.11     29.72 o 
   7  -6   4       14.86       -3.76     28.98 o 
   8  -6   4       23.69       40.19     20.43 o 
  -8  -5   4       44.15       70.36     17.50 o 
  -7  -5   4       10.26       20.87      9.43 o 
  -6  -5   4       60.87       37.75     58.45 o 
  -5  -5   4      327.89      394.26     32.52 o 
  -4  -5   4      295.45      192.49     53.46 o 
  -3  -5   4       18.54      147.91     34.02 o 
  -2  -5   4      551.24      436.54     50.88 o 
  -1  -5   4     2457.63     2306.62    110.71 o 
   0  -5   4     2367.30     2391.64    101.67 o 
   1  -5   4     1841.30     1881.90    107.48 o 
   2  -5   4      472.71      417.81     59.70 o 
   3  -5   4      815.10      739.44     82.47 o 
   4  -5   4      107.05      132.51     40.80 o 
   5  -5   4      543.65      639.67     41.48 o 
   6  -5   4       77.59       54.88     17.91 o 
   7  -5   4       38.65       38.48     18.74 o 
   8  -5   4       33.25       42.24     16.37 o 
  -8  -4   4       52.60       67.88     19.23 o 
  -7  -4   4       55.79       33.52     12.51 o 
  -6  -4   4      367.50      395.02     32.21 o 
  -5  -4   4      470.70      596.68     39.59 o 
  -4  -4   4       31.00        5.30     32.09 o 
  -3  -4   4      824.91      888.85     81.45 o 
  -2  -4   4     1719.46     1451.61     80.96 o 
  -1  -4   4     1253.05     1141.33     76.01 o 
   0  -4   4      195.94      223.07     27.70 o 
   1  -4   4      439.92      519.90     52.65 o 
   2  -4   4      115.43      148.02     34.30 o 
   3  -4   4      442.96      523.23     71.69 o 
   4  -4   4      745.14      633.28    106.91 o 
   5  -4   4      809.61      921.30     49.26 o 
   6  -4   4       50.77       52.99     17.88 o 
   7  -4   4        5.20       -1.60      4.62 o 
   8  -4   4       76.89       81.40     28.97 o 
  -8  -3   4       25.61       36.60     16.32 o 
  -7  -3   4       27.49        5.60     11.81 o 
  -6  -3   4       45.16       52.68     11.44 o 
  -5  -3   4      735.05      867.80     53.23 o 
  -4  -3   4     1049.80     1060.00    109.57 o 
  -3  -3   4      445.37      341.10     60.47 o 
  -2  -3   4      188.27      169.43     27.89 o 
  -1  -3   4     2660.61     2581.20    113.77 o 
   0  -3   4     2089.96     2201.63    105.29 o 
   1  -3   4      488.88      451.59     47.71 o 
   2  -3   4      649.04      669.22     75.36 o 
   3  -3   4      618.65      657.95     76.20 o 
   4  -3   4       96.19       29.59     33.86 o 
   5  -3   4      749.43      884.49     48.01 o 
   6  -3   4      607.81      623.89     50.46 o 
   7  -3   4       37.23       25.90      7.16 o 
   8  -3   4       48.59       65.09     26.68 o 
  -8  -2   4       19.08       14.39      7.26 o 
  -7  -2   4       31.99       18.16      8.32 o 
  -6  -2   4      188.63      170.26     25.21 o 
  -5  -2   4      404.43      420.61     56.64 o 
  -4  -2   4     1376.75     1187.35    129.99 o 
  -3  -2   4     1415.70     1409.27    139.78 o 
  -2  -2   4     1243.70     1370.59     87.92 o 
  -1  -2   4      601.95      500.99     52.63 o 
   0  -2   4     3979.04     3693.58    133.79 o 
   1  -2   4     1185.56     1204.82     74.88 o 
   2  -2   4     4268.66     4333.72    217.21 o 
   3  -2   4     1156.06     1084.45    100.50 o 
   4  -2   4     1102.24      970.50    122.68 o 
   5  -2   4      456.85      440.97     58.57 o 
   6  -2   4      166.14      190.23     24.54 o 
   7  -2   4        2.99        2.90     13.45 o 
   8  -2   4       16.52        6.26      5.35 o 
  -8  -1   4       19.75       21.71     21.69 o 
  -7  -1   4        8.97       17.95      9.39 o 
  -6  -1   4      197.10      203.27     22.94 o 
  -5  -1   4       31.90       28.04     27.51 o 
  -4  -1   4      518.42      396.68     72.06 o 
  -3  -1   4       58.38      142.17     47.40 o 
  -2  -1   4     2042.87     2242.74    118.72 o 
  -1  -1   4      379.68      259.98     46.78 o 
   0  -1   4     6918.64     6813.15    177.26 o 
   1  -1   4     1462.18     1348.31     84.73 o 
   2  -1   4      170.41      188.03     44.82 o 
   3  -1   4      143.62      156.98     34.43 o 
   4  -1   4      945.09      805.64     97.56 o 
   5  -1   4      243.84      228.96     36.41 o 
   6  -1   4       42.15       48.03     25.05 o 
   7  -1   4        2.66       -1.85    118.23 o 
   8  -1   4        6.42        4.15     10.36 o 
  -8   0   4       77.34       86.68     32.37 o 
  -7   0   4      249.23      270.56     35.01 o 
  -6   0   4       94.32      118.14     17.78 o 
  -5   0   4      275.48      230.74     33.29 o 
  -4   0   4      708.64      760.64    138.73 o 
  -3   0   4       11.75       12.12     21.76 o 
  -2   0   4     3375.59     3281.92    130.59 o 
  -1   0   4     1076.55      973.63     91.86 o 
   0   0   4     5113.80     4835.50    158.80 o 
   1   0   4     2283.28     2144.20    105.55 o 
   2   0   4     3484.34     3304.90    168.35 o 
   3   0   4       48.22      -15.15     22.45 o 
   4   0   4      406.51      322.70     64.25 o 
   5   0   4      213.27      208.35     40.56 o 
   6   0   4        5.96        0.24      6.97 o 
   7   0   4      171.65      262.41    115.44 o 
   8   0   4       24.95       29.74     11.50 o 
  -8   1   4       26.28       49.26     24.26 o 
  -7   1   4        8.95       17.60     10.82 o 
  -6   1   4      196.42      168.81     22.80 o 
  -5   1   4       60.39       38.30     36.19 o 
  -4   1   4      612.66      436.46     88.97 o 
  -3   1   4       38.49       94.45     45.48 o 
  -2   1   4     2219.25     2439.53    159.43 o 
  -1   1   4      385.52      283.06     41.95 o 
   0   1   4     6942.25     6948.88    269.72 o 
   1   1   4     1355.39     1246.52     71.69 o 
   2   1   4      141.82      124.87     33.81 o 
   3   1   4      146.40      140.43     35.75 o 
   4   1   4     1100.09     1098.81    112.35 o 
   5   1   4      241.68      262.97     42.40 o 
   6   1   4       48.71       61.57     15.65 o 
   7   1   4        2.61       10.53     10.09 o 
   8   1   4        6.36        3.07      8.56 o 
  -8   2   4       20.47       43.62     24.48 o 
  -7   2   4       28.22       31.69     13.49 o 
  -6   2   4      167.74      181.26     22.62 o 
  -5   2   4      379.13      435.52     50.17 o 
  -4   2   4     1370.78     1377.97    188.85 o 
  -3   2   4     1360.84     1376.02    128.86 o 
  -2   2   4     1490.01     1675.11    116.70 o 
  -1   2   4      755.67      715.76     70.32 o 
   0   2   4     3999.76     3845.78    201.28 o 
   1   2   4      931.01      930.84     54.41 o 
   2   2   4     3936.51     3921.61    186.15 o 
   3   2   4     1264.30     1137.39    113.47 o 
   4   2   4     1031.04      921.71    103.99 o 
   5   2   4      471.74      529.15     50.62 o 
   6   2   4      168.26      150.70     24.09 o 
   7   2   4        5.06       -1.99      5.76 o 
   8   2   4       13.26       33.84     19.41 o 
  -8   3   4       26.15       35.53     22.32 o 
  -7   3   4       28.28       20.20      6.30 o 
  -6   3   4       48.88       66.25     15.98 o 
  -5   3   4      751.92      907.64     72.37 o 
  -4   3   4     1117.64     1202.72    212.76 o 
  -3   3   4      412.94      309.85     59.44 o 
  -2   3   4      173.08      190.62     40.18 o 
  -1   3   4     2837.07     2758.01    153.28 o 
   0   3   4     2169.47     2273.11    154.74 o 
   1   3   4      482.35      458.17     37.93 o 
   2   3   4      543.21      532.23     66.98 o 
   3   3   4      588.25      560.08     79.67 o 
   4   3   4      126.70      142.55     38.56 o 
   5   3   4      770.30      889.70     55.04 o 
   6   3   4      625.01      676.59     51.85 o 
   7   3   4       28.27       37.96     15.19 o 
   8   3   4       50.25       36.36     19.29 o 
  -8   4   4       48.44       71.00     30.34 o 
  -7   4   4       74.21       78.50     21.73 o 
  -6   4   4      397.70      399.12     49.08 o 
  -5   4   4      499.41      647.05     61.89 o 
  -4   4   4       41.44       54.15     77.22 o 
  -3   4   4      925.83     1062.59    114.43 o 
  -2   4   4     1658.07     1344.09    104.28 o 
  -1   4   4     1179.55     1087.21     86.73 o 
   0   4   4      165.38      211.16     46.46 o 
   1   4   4      433.69      496.05     50.62 o 
   2   4   4      111.71      156.09     46.71 o 
   3   4   4      440.81      516.65     77.23 o 
   4   4   4      733.72      606.39     83.48 o 
   5   4   4      760.48      892.33     55.74 o 
   6   4   4       32.19       21.58      9.65 o 
   7   4   4        4.12        1.92     12.21 o 
   8   4   4       81.85       94.04     30.29 o 
  -8   5   4       41.75       39.71     21.06 o 
  -7   5   4       11.47       14.25      8.87 o 
  -6   5   4       87.34      131.17     36.55 o 
  -5   5   4      303.51      367.55     47.06 o 
  -4   5   4      291.52       85.22     43.12 o 
  -3   5   4       32.28      130.78     37.02 o 
  -2   5   4      427.90      394.80     57.04 o 
  -1   5   4     2495.17     2293.11    127.82 o 
   0   5   4     2345.95     2312.14    162.47 o 
   1   5   4     2096.00     2014.46    142.64 o 
   2   5   4      614.08      576.90     80.15 o 
   3   5   4      710.81      618.46     77.02 o 
   4   5   4       88.10        1.58     39.86 o 
   5   5   4      561.13      723.99     50.42 o 
   6   5   4       67.18       68.40     17.31 o 
   7   5   4       30.21       57.46     14.49 o 
   8   5   4       34.11       31.15     17.51 o 
  -8   6   4       21.89       38.42     20.05 o 
  -7   6   4       15.30        9.83      7.25 o 
  -6   6   4        2.84       -4.66     22.60 o 
  -5   6   4      884.24      834.71     49.24 o 
  -4   6   4       11.03       23.79     31.81 o 
  -3   6   4      783.42      687.57     96.90 o 
  -2   6   4       48.31       47.06      8.71 o 
  -1   6   4      678.52      727.74     72.05 o 
   0   6   4      252.75      259.83     48.94 o 
   1   6   4     2322.74     2230.74    173.41 o 
   2   6   4     1387.69     1315.75    144.08 o 
   3   6   4     1298.37     1025.75    120.93 o 
   4   6   4       75.68       70.10     37.96 o 
   5   6   4      116.28       71.00     19.55 o 
   6   6   4       15.29        9.27     14.22 o 
   7   6   4       11.94        5.09      7.92 o 
   8   6   4       23.06        5.85     14.92 o 
  -8   7   4        4.02       17.15     10.42 o 
  -7   7   4       61.43       59.86     18.47 o 
  -6   7   4      203.18      193.06     36.24 o 
  -5   7   4        6.83        5.12     11.55 o 
  -4   7   4       15.53        3.27     20.41 o 
  -3   7   4     2759.63     2792.95    201.08 o 
  -2   7   4     3769.37     3378.68    138.96 o 
  -1   7   4      138.76       94.94     22.93 o 
   0   7   4      586.25      686.59     73.38 o 
   1   7   4      800.51      748.84     96.94 o 
   2   7   4     1800.97     1590.71    156.47 o 
   3   7   4     2014.32     2218.72    217.02 o 
   4   7   4       28.00      -38.08     62.72 o 
   5   7   4      233.56      226.36     46.30 o 
   6   7   4        5.38       17.22      7.52 o 
   7   7   4       60.18       72.52     17.07 o 
   8   7   4       35.07       47.55     20.21 o 
  -8   8   4       47.27       71.73     17.92 o 
  -7   8   4      120.13      131.73     27.57 o 
  -6   8   4       16.01       25.84     13.57 o 
  -5   8   4      100.06       62.49     15.64 o 
  -4   8   4       91.65      131.99     60.34 o 
  -3   8   4      552.46      772.50     96.58 o 
  -2   8   4      181.06      185.30     33.83 o 
  -1   8   4       43.23       92.00     21.41 o 
   0   8   4      644.39      586.79     61.78 o 
   1   8   4     2064.15     2187.94    173.29 o 
   2   8   4      740.31      832.70    145.52 o 
   3   8   4      263.56      230.61     67.35 o 
   4   8   4       92.23       88.82    104.49 o 
   5   8   4       70.20       74.90     14.64 o 
   6   8   4      255.69      322.04     45.97 o 
   7   8   4      148.62      203.52     29.16 o 
   8   8   4       18.10       17.16     23.73 o 
  -8   9   4       28.77       38.03     12.41 o 
  -7   9   4        3.20        6.77      4.65 o 
  -6   9   4       49.97       88.51     26.62 o 
  -5   9   4      589.29      652.30     50.44 o 
  -4   9   4       12.75       31.01     35.27 o 
  -3   9   4       83.73      105.50     36.26 o 
  -2   9   4     1203.60     1231.44     90.61 o 
  -1   9   4     1001.07     1272.54     86.93 o 
   0   9   4       48.19       59.25     15.68 o 
   1   9   4     2112.15     2382.64    144.58 o 
   2   9   4     1079.40     1294.27    125.33 o 
   3   9   4       45.35       -7.25     15.66 o 
   4   9   4      156.70      127.86     57.63 o 
   5   9   4      319.97      339.94     35.50 o 
   6   9   4       77.36       98.66     19.36 o 
   7   9   4       90.40       75.00     16.48 o 
   8   9   4       24.04       36.96     12.86 o 
  -8  10   4       13.78       13.99      7.87 o 
  -7  10   4      128.33      139.37     41.44 o 
  -6  10   4      199.16      188.05     37.50 o 
  -5  10   4      181.25      235.73     30.48 o 
  -4  10   4      135.45       92.78     39.66 o 
  -3  10   4      366.55      285.48     56.92 o 
  -2  10   4     1541.36     1558.41    130.80 o 
  -1  10   4     1459.42     1564.15     98.58 o 
   0  10   4      947.07      828.47     76.11 o 
   1  10   4     1187.04     1167.00    105.58 o 
   2  10   4      718.72      851.06     90.95 o 
   3  10   4       30.99       17.73     29.60 o 
   4  10   4      137.56      -22.23    149.01 o 
   5  10   4       59.62       56.02     13.95 o 
   6  10   4       33.29       42.16     13.80 o 
   7  10   4       69.86       81.06     18.27 o 
   8  10   4       17.86       29.62     10.40 o 
  -8  11   4        7.03       27.60      9.87 o 
  -7  11   4       24.14       28.25     11.72 o 
  -6  11   4       25.17       21.46     19.53 o 
  -5  11   4      191.58      241.82     31.52 o 
  -4  11   4      130.37       61.45     32.31 o 
  -3  11   4       80.61      108.15     38.22 o 
  -2  11   4       40.78       95.31     32.15 o 
  -1  11   4     2780.21     2764.84    132.28 o 
   0  11   4      459.30      748.18     67.91 o 
   1  11   4      347.26      321.66     38.42 o 
   2  11   4      187.58      194.24     50.83 o 
   3  11   4      348.18      356.84    119.04 o 
   4  11   4     1116.28     1377.86    257.47 o 
   5  11   4      142.74      133.77     22.12 o 
   6  11   4       28.55       36.53     18.22 o 
   7  11   4        2.85       -5.82      6.78 o 
   8  11   4        1.13        7.14      5.38 o 
  -8  12   4        4.84        8.19      5.43 o 
  -7  12   4        8.97       12.55      6.30 o 
  -6  12   4       39.65       50.43     18.14 o 
  -5  12   4        7.81       15.35     19.77 o 
  -4  12   4      348.17      378.42     80.69 o 
  -3  12   4      491.71      418.12     91.52 o 
  -2  12   4      456.72      306.62     70.11 o 
  -1  12   4      511.89      650.38     67.30 o 
   0  12   4       12.93       10.20     13.38 o 
   1  12   4     2161.48     2340.31    127.43 o 
   2  12   4      898.18      887.95    131.93 o 
   3  12   4      331.22      413.74    104.86 o 
   4  12   4       31.55       35.97    116.09 o 
   5  12   4      217.65      257.01     32.74 o 
   6  12   4      193.77      220.98     31.28 o 
   7  12   4       41.93       67.90     12.66 o 
   8  12   4       19.55       38.58     15.14 o 
  -8  13   4       27.24       27.07      8.82 o 
  -7  13   4       19.45       40.80     14.02 o 
  -6  13   4      113.86      147.42     25.29 o 
  -5  13   4      335.98      286.41     66.82 o 
  -4  13   4      293.59      172.30     58.42 o 
  -3  13   4      294.37      291.53     76.02 o 
  -2  13   4      957.21      692.34    111.16 o 
  -1  13   4     2636.25     3395.35    159.86 o 
   0  13   4     1311.27     1450.72     85.08 o 
   1  13   4      332.83      429.51     48.89 o 
   2  13   4     1976.04     2016.79    180.35 o 
   3  13   4      264.48      270.13     80.22 o 
   4  13   4      621.40      704.12     77.00 o 
   5  13   4      231.73      230.14     43.19 o 
   6  13   4        9.39       -1.03     22.13 o 
   7  13   4       30.09       42.53     11.20 o 
  -8  14   4       14.52       20.29     10.21 o 
  -7  14   4       95.48       97.22     21.93 o 
  -6  14   4        2.67        0.75      4.68 o 
  -5  14   4       11.81       15.76     10.60 o 
  -4  14   4      415.91      361.70     41.95 o 
  -3  14   4       44.41       33.77     28.59 o 
  -2  14   4      131.67      178.29     60.07 o 
  -1  14   4     2915.16     3274.32    192.31 o 
   0  14   4       51.71       42.19      8.39 o 
   1  14   4     1770.19     1691.20    105.79 o 
   2  14   4      271.70      181.55     72.03 o 
   3  14   4       84.04       47.68     73.96 o 
   4  14   4      656.45      594.58     73.15 o 
   5  14   4       62.48       54.75     24.22 o 
   6  14   4       58.59       45.43     24.00 o 
   7  14   4       54.62       58.14     15.10 o 
  -8  15   4       40.24       54.88     16.05 o 
  -7  15   4       13.50       32.94     11.27 o 
  -6  15   4       11.93       27.28     12.49 o 
  -5  15   4      639.19      646.69     52.11 o 
  -4  15   4      662.57      643.31     60.20 o 
  -3  15   4       75.25       15.03     29.70 o 
  -2  15   4      305.12      370.94     86.30 o 
  -1  15   4      700.72      963.01    105.89 o 
   0  15   4     5481.61     5378.14    182.56 o 
   1  15   4     3197.98     2996.36    154.41 o 
   2  15   4      153.35       34.06     41.60 o 
   3  15   4       64.92       10.37     23.74 o 
   4  15   4       10.44        6.51     20.95 o 
   5  15   4      454.93      557.02     44.01 o 
   6  15   4       59.76      108.70     63.44 o 
   7  15   4       68.60       82.05     13.90 o 
  -8  16   4       13.29       14.80      7.85 o 
  -7  16   4        0.90        1.23      4.12 o 
  -6  16   4       90.56      124.17     21.77 o 
  -5  16   4      108.04       95.68     32.93 o 
  -4  16   4      238.60      224.60     34.75 o 
  -3  16   4      159.59      197.98     78.91 o 
  -2  16   4      217.58      311.94     76.96 o 
  -1  16   4      209.30      202.70     47.47 o 
   0  16   4      725.81      801.65     71.15 o 
   1  16   4       70.28       33.21     36.14 o 
   2  16   4      190.08       38.37     47.04 o 
   3  16   4      417.33      296.24     97.85 o 
   4  16   4      100.69      109.78     27.84 o 
   5  16   4      318.93      403.30     41.95 o 
   6  16   4       52.64       41.25     17.85 o 
   7  16   4        0.88        4.60      5.49 o 
   8  16   4       19.34       13.52     10.25 o 
  -7  17   4       28.36       29.21     16.78 o 
  -6  17   4       16.39       31.86     12.25 o 
  -5  17   4      121.04      165.86     25.53 o 
  -4  17   4      138.17       53.82     19.99 o 
  -3  17   4      265.11      369.63    111.01 o 
  -2  17   4      572.30      600.52    115.50 o 
  -1  17   4       21.74       16.00     30.11 o 
   0  17   4       82.92       98.85     41.59 o 
   1  17   4      462.15      442.54     61.34 o 
   2  17   4      681.77      484.25    122.56 o 
   3  17   4      101.47       61.21     58.82 o 
   4  17   4      111.07       83.96     18.84 o 
   5  17   4       31.74       11.71     10.19 o 
   6  17   4       23.80       31.06     26.61 o 
   7  17   4       54.74       49.53     13.04 o 
  -7  18   4       25.46       23.52     13.03 o 
  -6  18   4       24.59       15.63     12.85 o 
  -5  18   4      142.81      141.36     25.43 o 
  -4  18   4       65.13       44.06     23.73 o 
  -3  18   4      351.00      341.89     57.33 o 
  -2  18   4       71.93       41.09     27.54 o 
  -1  18   4      688.78      843.35     83.79 o 
   0  18   4        9.87        4.00      6.17 o 
   1  18   4      490.69      644.44     76.00 o 
   2  18   4      552.52      392.99    125.27 o 
   3  18   4      630.87      591.15     50.14 o 
   4  18   4      157.61       80.01     53.51 o 
   5  18   4       64.99       77.87     23.02 o 
   6  18   4       43.73       67.76     12.63 o 
   7  18   4       28.13       53.04     13.83 o 
  -7  19   4       42.13       40.70     17.27 o 
  -6  19   4       58.71       55.79     12.96 o 
  -5  19   4      150.17      122.44     23.94 o 
  -4  19   4      128.74       95.06     24.80 o 
  -3  19   4      696.43      776.13     63.26 o 
  -2  19   4     1108.13     1019.39    133.94 o 
  -1  19   4      907.49     1033.68     94.13 o 
   0  19   4      235.71      232.91     42.97 o 
   1  19   4      422.22      443.58     64.09 o 
   2  19   4     1348.95     1305.08    204.41 o 
   3  19   4      227.30      151.59     49.07 o 
   4  19   4      135.83       90.91     24.30 o 
   5  19   4      381.49      402.63     42.46 o 
   6  19   4       76.82       67.10     13.61 o 
   7  19   4        9.69       12.09      6.76 o 
  -7  20   4       10.18       11.44      8.41 o 
  -6  20   4       35.58        8.46      6.07 o 
  -5  20   4       56.18       34.73     13.96 o 
  -4  20   4        4.96       28.62     32.90 o 
  -3  20   4       67.06       38.80     23.35 o 
  -2  20   4      180.14      190.11     30.70 o 
  -1  20   4      372.76      401.69     59.73 o 
   0  20   4      333.65      352.88     99.34 o 
   1  20   4      330.01      355.22     78.48 o 
   2  20   4      243.94      188.19     41.79 o 
   3  20   4      119.86       90.93     20.63 o 
   4  20   4      106.72       67.86     23.85 o 
   5  20   4       48.18        8.48      8.22 o 
   6  20   4       67.69       83.16     18.09 o 
   7  20   4        9.39       22.21      7.56 o 
  -7  21   4       16.50       16.98     11.13 o 
  -6  21   4       47.93       55.70     17.80 o 
  -5  21   4      364.87      317.38     49.24 o 
  -4  21   4      301.45      291.56     43.69 o 
  -3  21   4       81.65       91.64     24.53 o 
  -2  21   4      365.65      328.95     40.71 o 
  -1  21   4      151.61      158.59     37.82 o 
   0  21   4      131.46      181.62     41.32 o 
   1  21   4        6.09        3.96      4.90 o 
   2  21   4      165.05      161.67     25.56 o 
   3  21   4       65.03       55.31     12.82 o 
   4  21   4      465.67      407.70     54.35 o 
   5  21   4      142.15      117.94     23.52 o 
   6  21   4        5.62        0.65     12.11 o 
   7  21   4       13.13       19.16      7.18 o 
  -7  22   4       20.44        7.65      6.53 o 
  -6  22   4        3.82       -2.29     10.40 o 
  -5  22   4       51.57       70.99     29.96 o 
  -4  22   4      132.72       76.69     32.53 o 
  -3  22   4       27.89       21.76     21.60 o 
  -2  22   4       31.44       37.39     17.97 o 
  -1  22   4      105.82      103.22     27.19 o 
   0  22   4       32.90       52.37     13.13 o 
   1  22   4      820.18      972.68     46.31 o 
   2  22   4      233.12      230.28     28.14 o 
   3  22   4      184.79      143.78     26.53 o 
   4  22   4      165.06      105.60     20.36 o 
   5  22   4       22.94        5.24      5.64 o 
   6  22   4       51.77       63.32     14.42 o 
   7  22   4       38.61       25.98      8.17 o 
  -7  23   4       36.50       32.71     12.44 o 
  -6  23   4       14.90       32.35     23.99 o 
  -5  23   4      152.78      106.91     48.47 o 
  -4  23   4       75.29       69.12     22.82 o 
  -3  23   4      359.63      379.61     46.59 o 
  -2  23   4      104.11      111.79     22.30 o 
  -1  23   4      682.32      677.12     45.09 o 
   0  23   4      313.72      353.11     27.60 o 
   1  23   4      525.07      521.43     31.68 o 
   2  23   4       57.63       59.75     15.86 o 
   3  23   4      255.01      290.19     42.61 o 
   4  23   4       44.72       56.78     18.22 o 
   5  23   4        9.16        7.82      6.43 o 
   6  23   4       56.81       67.13     14.20 o 
   7  23   4       15.49       12.02      4.37 o 
  -6  24   4       65.95       54.49     18.12 o 
  -5  24   4       10.45       10.85     25.38 o 
  -4  24   4      108.28      102.95     39.09 o 
  -3  24   4       34.11       32.79     27.06 o 
  -2  24   4      280.69      242.38     27.00 o 
  -1  24   4      483.43      471.39     33.70 o 
   0  24   4       15.74       20.44      7.84 o 
   1  24   4      129.19      169.49     17.96 o 
   2  24   4      320.35      374.05     33.00 o 
   3  24   4      304.17      348.60     37.18 o 
   4  24   4       77.22       74.48     22.74 o 
   5  24   4       28.04      107.99     91.45 o 
   6  24   4       14.62        9.16      6.05 o 
  -6  25   4       15.99       27.82      8.87 o 
  -5  25   4       23.56       10.65     12.61 o 
  -4  25   4       93.07      101.66     31.62 o 
  -3  25   4      310.15      335.33     39.73 o 
  -2  25   4      169.64      188.63     23.84 o 
  -1  25   4      135.81      127.65     22.17 o 
   0  25   4      379.87      373.08     26.15 o 
   1  25   4       94.71      103.65     13.81 o 
   2  25   4      400.56      417.22     35.33 o 
   3  25   4      114.89      104.53     19.80 o 
   4  25   4       82.80       93.15     17.64 o 
   5  25   4       41.48       37.48     10.82 o 
   6  25   4        7.75       13.13      5.27 o 
   7  25   4        6.68       13.74      8.75 o 
  -6  26   4        6.70        2.49      8.46 o 
  -5  26   4       85.68       75.30     16.51 o 
  -4  26   4      150.76      192.76     29.48 o 
  -3  26   4      405.54      438.73     46.30 o 
  -2  26   4      206.97      208.94     23.50 o 
  -1  26   4        9.14       11.71     26.19 o 
   0  26   4      126.45      163.13     17.42 o 
   1  26   4      114.42      177.06     18.62 o 
   2  26   4      478.22      498.14     35.40 o 
   3  26   4      558.59      584.87     42.48 o 
   4  26   4        3.58       -1.28     10.64 o 
   5  26   4       52.73       64.02     13.64 o 
   6  26   4        3.75        2.81      7.47 o 
  -6  27   4        8.92       -4.23      4.99 o 
  -5  27   4       36.39       51.18     13.15 o 
  -4  27   4       33.09       51.84     15.41 o 
  -3  27   4      275.84      340.58     40.39 o 
  -2  27   4      225.24      232.15     27.85 o 
  -1  27   4      256.87      243.88     23.08 o 
   0  27   4      466.80      517.06     31.37 o 
   1  27   4       72.62       82.33     12.84 o 
   2  27   4      116.09       95.52     14.72 o 
   3  27   4        5.94       -1.58      5.85 o 
   4  27   4        3.95        5.75      8.62 o 
   5  27   4       45.46       46.94     11.15 o 
   6  27   4        9.10        0.52      2.36 o 
  -6  28   4       20.10       10.60      2.16 o 
  -5  28   4       88.23       79.45     15.76 o 
  -4  28   4      123.14      133.35     30.26 o 
  -3  28   4       86.55      100.61     21.31 o 
  -2  28   4        0.45       -0.53      3.14 o 
  -1  28   4      243.64      273.27     24.21 o 
   0  28   4      777.64      809.44     39.45 o 
   1  28   4      409.03      408.44     30.64 o 
   2  28   4      366.37      399.05     31.26 o 
   3  28   4        5.79        1.78      3.61 o 
   4  28   4       89.76      104.88     14.89 o 
   5  28   4      120.00      147.09     16.91 o 
   6  28   4       14.81        6.42      3.71 o 
  -6  29   4        4.53       -4.93      4.93 o 
  -5  29   4       60.08       27.35     17.39 o 
  -4  29   4       30.74       47.65     15.90 o 
  -3  29   4       26.30       11.18     14.95 o 
  -2  29   4       15.11       18.36      6.08 o 
  -1  29   4       96.18       92.14     13.55 o 
   0  29   4      406.17      376.49     26.19 o 
   1  29   4       11.19        9.07      5.33 o 
   2  29   4       25.11       19.02      6.90 o 
   3  29   4       35.17       37.77      9.48 o 
   4  29   4       12.60       22.86      7.71 o 
   5  29   4       10.62       17.63      9.42 o 
   6  29   4        0.69        1.66      4.95 o 
  -5  30   4       15.18       22.02      8.47 o 
  -4  30   4       57.33       58.18     13.26 o 
  -3  30   4       54.89       36.66     12.93 o 
  -2  30   4      353.27      403.80     31.84 o 
  -1  30   4       20.72       23.80      6.60 o 
   0  30   4       36.30       29.54      7.99 o 
   1  30   4      116.14       91.74     14.35 o 
   2  30   4       72.07       73.79     12.84 o 
   3  30   4       59.37       62.42     11.88 o 
   4  30   4       11.00       18.37      5.17 o 
   5  30   4        3.32        1.89      5.84 o 
  -5  31   4        6.76        9.02      4.64 o 
  -4  31   4        0.58       -5.52      6.91 o 
  -3  31   4        8.79        3.52      6.97 o 
  -2  31   4      513.29      546.89     36.42 o 
  -1  31   4        8.61       11.57      5.07 o 
   0  31   4       91.71       87.27     13.02 o 
   1  31   4       38.53       25.59      6.15 o 
   2  31   4      311.19      329.69     26.79 o 
   3  31   4        2.07       -2.49      3.83 o 
   4  31   4       94.47      121.24     15.30 o 
   5  31   4       13.73       17.24      4.98 o 
  -5  32   4        1.63        0.84      2.04 o 
  -4  32   4       38.87       37.69      9.49 o 
  -3  32   4       45.35       37.22     11.74 o 
  -2  32   4      135.63      139.02     17.38 o 
  -1  32   4       97.32       90.87     13.19 o 
   0  32   4       26.37       38.89      9.44 o 
   1  32   4        8.72       19.13      4.77 o 
   2  32   4       41.13       38.94      9.11 o 
   3  32   4       49.19       55.99      9.91 o 
   4  32   4        3.85       22.76      6.60 o 
   5  32   4       12.43        7.88      3.58 o 
  -5  33   4       43.35       22.14      8.41 o 
  -4  33   4       51.32       65.23     12.60 o 
  -3  33   4       31.93       44.19     12.22 o 
  -2  33   4       18.18       14.65      4.46 o 
  -1  33   4       46.76       48.05      8.96 o 
   0  33   4       69.64       72.32     12.58 o 
   1  33   4       29.07       46.08      9.86 o 
   2  33   4       98.39       93.37     12.79 o 
   3  33   4       23.45       25.08      6.11 o 
   4  33   4       37.38       45.23      7.94 o 
   5  33   4        6.42       -4.78      4.78 o 
  -4  34   4       39.14       47.05     10.11 o 
  -3  34   4        8.15       15.01      4.55 o 
  -2  34   4       24.95       24.55      6.80 o 
  -1  34   4       26.84       39.93     10.12 o 
   0  34   4        3.16       -0.40      5.62 o 
   1  34   4       78.11       80.12     12.82 o 
   2  34   4       83.98      108.27     14.45 o 
   3  34   4        8.45       -1.46      4.46 o 
   4  34   4       30.52       29.48      7.08 o 
  -4  35   4       13.80       20.90      5.21 o 
  -3  35   4        6.61        7.97      2.27 o 
  -2  35   4       14.12        9.84      4.01 o 
  -1  35   4        3.99        4.80      4.18 o 
   0  35   4       53.16       56.47     11.23 o 
   1  35   4        5.49       12.94      7.42 o 
   2  35   4       13.89       20.30      6.13 o 
   3  35   4        3.55        9.52      4.18 o 
   4  35   4       25.38       20.55      5.16 o 
  -4  36   4       55.51       53.03     14.62 o 
  -3  36   4        2.62        6.55      3.78 o 
  -2  36   4       15.93       33.74      9.21 o 
  -1  36   4       21.54       19.25      6.11 o 
   0  36   4       60.25       49.10     10.21 o 
   1  36   4        7.77        8.33      3.55 o 
   2  36   4       52.60       53.86     10.27 o 
   3  36   4       18.47       31.17      7.79 o 
  -3  37   4       20.21       15.44      8.63 o 
  -2  37   4       56.53       58.31     11.04 o 
  -1  37   4        2.88       -1.65      1.65 o 
   0  37   4       24.60       30.03      6.88 o 
   1  37   4       27.72       35.85      7.79 o 
   2  37   4       61.04       70.01     12.15 o 
   3  37   4        3.54        7.28      6.28 o 
  -2  38   4        9.45        4.65      2.58 o 
  -1  38   4       15.04       17.97      5.96 o 
   0  38   4       12.36       20.12      5.53 o 
   1  38   4       26.78       30.44      6.36 o 
   2  38   4        0.03        2.44      9.46 o 
  -2  39   4        0.42        6.46      6.59 o 
  -1  39   4       31.93       36.57      7.43 o 
   0  39   4       19.27        6.70      3.82 o 
   1  39   4        6.00        7.28      5.25 o 
  -1 -39   5        5.80        7.82      4.63 o 
   0 -39   5       24.56       14.95      4.43 o 
  -2 -38   5       29.25       42.58     10.13 o 
  -1 -38   5       39.60       68.75     16.31 o 
   0 -38   5       24.38        6.25      3.72 o 
   1 -38   5       82.35       74.68     14.65 o 
   2 -38   5       21.82       11.78     11.63 o 
  -2 -37   5       23.75       29.24      9.99 o 
  -1 -37   5       51.83       42.11     13.12 o 
   0 -37   5       19.10       22.53      6.33 o 
   1 -37   5       12.48        0.34      2.55 o 
   2 -37   5       63.95       53.14     13.28 o 
   3 -37   5       10.45       18.84      7.95 o 
  -3 -36   5       14.91       11.63      6.39 o 
  -2 -36   5      113.78      125.79     22.50 o 
  -1 -36   5      113.42      143.69     24.96 o 
   0 -36   5       38.86       48.37     10.88 o 
   1 -36   5       31.36       28.36      6.82 o 
   2 -36   5        2.49       -5.75      5.75 o 
   3 -36   5       23.67       17.14     14.42 o 
  -3 -35   5        8.44        7.30      7.39 o 
  -2 -35   5       74.93      100.35     21.16 o 
  -1 -35   5       10.51       25.91      7.65 o 
   0 -35   5       16.84       24.34      7.73 o 
   1 -35   5       59.68       55.38     10.76 o 
   2 -35   5       45.41       60.25     14.96 o 
   3 -35   5       14.17        8.70      6.46 o 
   4 -35   5       14.38        2.41      3.36 o 
  -4 -34   5        2.77       -7.10      7.10 o 
  -3 -34   5       32.95       36.28      9.21 o 
  -2 -34   5        1.48        9.23     13.51 o 
  -1 -34   5        8.46       14.77      7.53 o 
   0 -34   5      166.88      183.36     22.06 o 
   1 -34   5       43.36       33.93      9.51 o 
   2 -34   5       73.02       72.13     14.48 o 
   3 -34   5       13.82        7.07      3.51 o 
   4 -34   5       23.51        8.78      5.85 o 
  -4 -33   5       87.22       90.07     13.55 o 
  -3 -33   5       43.30       46.92     11.00 o 
  -2 -33   5       15.26       23.00      9.43 o 
  -1 -33   5      219.73      238.16     26.37 o 
   0 -33   5      220.52      245.86     26.95 o 
   1 -33   5       51.66       60.88     13.53 o 
   2 -33   5       12.54        5.14      8.47 o 
   3 -33   5       12.90       22.22      8.92 o 
   4 -33   5       89.44       78.90     19.06 o 
  -5 -32   5       20.11       22.13     10.40 o 
  -4 -32   5      143.75      177.67     17.96 o 
  -3 -32   5        8.84        6.83      4.09 o 
  -2 -32   5       14.61       11.67      9.13 o 
  -1 -32   5       79.66      100.96     15.65 o 
   0 -32   5       35.73       57.53     12.33 o 
   1 -32   5      102.51       95.69     14.85 o 
   2 -32   5       60.97       62.55     12.78 o 
   3 -32   5       62.19       77.27     14.26 o 
   4 -32   5       26.64       31.48      7.62 o 
   5 -32   5       25.07       13.14      8.44 o 
  -5 -31   5       38.14       42.69     10.77 o 
  -4 -31   5       30.26       27.96      6.81 o 
  -3 -31   5       27.72       23.39      7.58 o 
  -2 -31   5        4.68        9.58     12.21 o 
  -1 -31   5       48.31       36.01      8.20 o 
   0 -31   5      101.02       81.52     16.87 o 
   1 -31   5       66.53       76.95     15.01 o 
   2 -31   5       45.29       44.80      9.01 o 
   3 -31   5       29.77       29.59      8.95 o 
   4 -31   5       48.25       65.80     10.62 o 
   5 -31   5       36.63       36.19      7.93 o 
  -5 -30   5       20.20       21.60      6.48 o 
  -4 -30   5       33.58       46.61      9.49 o 
  -3 -30   5       84.91       77.20     14.88 o 
  -2 -30   5       29.08       40.41      9.61 o 
  -1 -30   5       43.70       46.38     13.02 o 
   0 -30   5      201.66      210.26     31.82 o 
   1 -30   5       47.67       69.77     14.95 o 
   2 -30   5       10.15       30.62      6.44 o 
   3 -30   5       73.00       91.88     13.56 o 
   4 -30   5       39.19       41.34      8.39 o 
   5 -30   5        1.97       -2.44      2.44 o 
  -6 -29   5       12.23       -1.44      1.44 o 
  -5 -29   5       26.85       32.37     15.08 o 
  -4 -29   5       12.40       20.78      7.08 o 
  -3 -29   5        4.81        5.40      5.61 o 
  -2 -29   5       94.25      100.77     19.03 o 
  -1 -29   5       17.76       34.47      9.80 o 
   0 -29   5       90.60       66.09     13.16 o 
   1 -29   5       73.24       85.62     34.83 o 
   2 -29   5      104.87      111.57     15.18 o 
   3 -29   5       14.57        8.64      6.65 o 
   4 -29   5       91.78       79.84     11.87 o 
   5 -29   5       11.27        9.01      5.53 o 
  -6 -28   5       21.06       22.61      7.82 o 
  -5 -28   5        1.87        1.28     13.52 o 
  -4 -28   5        6.65        4.96      5.06 o 
  -3 -28   5      115.76      125.04     22.96 o 
  -2 -28   5      131.01      144.30     25.36 o 
  -1 -28   5       29.90       11.92     30.74 o 
   0 -28   5       35.44       25.61      9.13 o 
   1 -28   5       38.13       27.32     36.33 o 
   2 -28   5      112.24      115.34     16.07 o 
   3 -28   5       35.90       29.64      8.35 o 
   4 -28   5        2.68        3.48      2.12 o 
   5 -28   5        0.45        0.96      3.28 o 
   6 -28   5        2.86        0.94      2.55 o 
  -6 -27   5        5.68        9.02      5.04 o 
  -5 -27   5       46.44       43.38     11.96 o 
  -4 -27   5        2.01        1.64      7.19 o 
  -3 -27   5       34.50       29.28      8.59 o 
  -2 -27   5      267.75      280.67     33.07 o 
  -1 -27   5      100.69       87.56     14.82 o 
   0 -27   5       32.44       32.45     20.56 o 
   1 -27   5       38.43       41.53     20.00 o 
   2 -27   5       66.37       43.76     13.54 o 
   3 -27   5      170.87      189.99     23.25 o 
   4 -27   5       49.59       37.21      6.86 o 
   5 -27   5       30.46       26.19      8.76 o 
   6 -27   5        9.44        5.54      3.34 o 
  -6 -26   5       10.50       16.58     10.86 o 
  -5 -26   5        2.42       18.20      9.60 o 
  -4 -26   5       12.33       25.94      4.66 o 
  -3 -26   5       87.31       89.97     21.07 o 
  -2 -26   5       34.72       22.06     15.17 o 
  -1 -26   5      316.78      289.82     24.89 o 
   0 -26   5        0.04       12.82     20.45 o 
   1 -26   5      435.60      459.61     30.02 o 
   2 -26   5       11.99        9.28      5.81 o 
   3 -26   5      133.72      153.41     20.69 o 
   4 -26   5      116.04      112.63     17.23 o 
   5 -26   5        8.74        6.59      5.83 o 
   6 -26   5       15.60       15.75      5.92 o 
  -6 -25   5       20.37       25.61     12.30 o 
  -5 -25   5       11.97       10.62      9.90 o 
  -4 -25   5       80.13       99.39     18.42 o 
  -3 -25   5       98.83      133.72     22.23 o 
  -2 -25   5      237.93      225.39     20.14 o 
  -1 -25   5      149.83      146.01     17.01 o 
   0 -25   5        8.29        1.33      2.58 o 
   1 -25   5      202.64      210.39     20.18 o 
   2 -25   5      398.55      387.63     28.22 o 
   3 -25   5       31.95       14.08      8.20 o 
   4 -25   5       11.56       18.40      6.47 o 
   5 -25   5       92.43       81.53     14.95 o 
   6 -25   5       21.21       15.65     10.72 o 
  -7 -24   5        0.03        4.08      6.43 o 
  -6 -24   5       32.29       50.84     14.34 o 
  -5 -24   5       20.28        8.75     21.98 o 
  -4 -24   5       29.53       41.93     38.29 o 
  -3 -24   5      358.50      380.02     35.93 o 
  -2 -24   5      904.88      997.37     45.24 o 
  -1 -24   5        2.35       -0.19      6.27 o 
   0 -24   5      219.73      160.96     21.77 o 
   1 -24   5       99.15       79.68     12.64 o 
   2 -24   5       27.70       36.70      9.19 o 
   3 -24   5      275.95      321.83     30.93 o 
   4 -24   5       41.13       38.83      8.36 o 
   5 -24   5       28.11       32.44      9.77 o 
   6 -24   5       39.28       35.45      8.86 o 
  -7 -23   5        5.55       13.15      8.15 o 
  -6 -23   5        3.12       -2.18      4.25 o 
  -5 -23   5       28.27       43.30     15.37 o 
  -4 -23   5      161.54      165.70     30.03 o 
  -3 -23   5      165.57      159.85     31.91 o 
  -2 -23   5       15.17       -1.22     10.41 o 
  -1 -23   5       66.49       77.90     19.41 o 
   0 -23   5      182.41      192.05     17.48 o 
   1 -23   5        6.22       15.09     18.26 o 
   2 -23   5      155.98      145.41     20.36 o 
   3 -23   5      121.14       92.93     14.67 o 
   4 -23   5      255.62      309.24     27.01 o 
   5 -23   5        5.50       14.31      5.98 o 
   6 -23   5        9.62       -2.26      7.22 o 
   7 -23   5       28.57       14.84     16.37 o 
  -7 -22   5        0.94       -2.40      7.96 o 
  -6 -22   5       12.30        9.12      3.72 o 
  -5 -22   5      150.36      117.19     97.85 o 
  -4 -22   5       64.97       73.81     23.76 o 
  -3 -22   5       63.36       52.79     13.49 o 
  -2 -22   5      279.07      275.18     23.60 o 
  -1 -22   5       81.02      114.86     16.04 o 
   0 -22   5       25.26       36.64     21.88 o 
   1 -22   5      168.53      143.41     15.53 o 
   2 -22   5      677.16      750.83     45.46 o 
   3 -22   5       53.94       51.63      9.55 o 
   4 -22   5       56.80       71.21     14.49 o 
   5 -22   5      129.23      157.03     20.74 o 
   6 -22   5       77.53       55.01     12.86 o 
   7 -22   5        7.16        6.08      1.74 o 
  -7 -21   5        3.32      -10.18     10.18 o 
  -6 -21   5       81.78       84.02     25.45 o 
  -5 -21   5       36.66       73.64     55.61 o 
  -4 -21   5       21.46       21.44     11.36 o 
  -3 -21   5      122.37      112.50     39.12 o 
  -2 -21   5      426.49      411.25     32.42 o 
  -1 -21   5      124.65       98.48     21.95 o 
   0 -21   5     1219.07     1254.84     58.64 o 
   1 -21   5      219.25      265.35     22.48 o 
   2 -21   5       15.79        5.92      8.69 o 
   3 -21   5       20.11       13.56      3.94 o 
   4 -21   5      140.36      148.38     20.00 o 
   5 -21   5       18.43       17.89      6.43 o 
   6 -21   5       21.86       18.59     10.02 o 
   7 -21   5       28.14       20.39      5.20 o 
  -7 -20   5       20.64       13.97      5.02 o 
  -6 -20   5       20.57       27.78     13.72 o 
  -5 -20   5        6.50        7.15      9.30 o 
  -4 -20   5      167.60      171.24     27.60 o 
  -3 -20   5      162.86      144.98     21.92 o 
  -2 -20   5       90.26       67.85     13.59 o 
  -1 -20   5       97.20       49.21     31.38 o 
   0 -20   5       34.99       14.56     16.44 o 
   1 -20   5       61.95       23.17     26.39 o 
   2 -20   5      524.70      601.04     40.04 o 
   3 -20   5      197.65      234.43     23.77 o 
   4 -20   5       45.96       43.25     11.09 o 
   5 -20   5        1.30        1.97     10.79 o 
   6 -20   5       31.38       25.19      8.80 o 
   7 -20   5       21.10       15.82      5.59 o 
  -7 -19   5       60.60       83.11     24.72 o 
  -6 -19   5        0.90       -4.62     56.83 o 
  -5 -19   5       26.89       10.99      8.47 o 
  -4 -19   5       24.40        3.08     12.93 o 
  -3 -19   5      921.49     1023.15     58.17 o 
  -2 -19   5      402.23      352.99     43.01 o 
  -1 -19   5       39.72       37.77     50.86 o 
   0 -19   5      496.60      583.37    134.10 o 
   1 -19   5      341.11      271.52     76.65 o 
   2 -19   5      872.73      851.74     46.57 o 
   3 -19   5      486.13      546.72     36.97 o 
   4 -19   5       49.36       54.77     12.30 o 
   5 -19   5        3.54       34.02     17.24 o 
   6 -19   5        7.68       10.16     10.78 o 
   7 -19   5       56.32       32.13     16.92 o 
  -7 -18   5       16.27        5.12     14.65 o 
  -6 -18   5        6.52       12.32     86.64 o 
  -5 -18   5       30.32       36.55     10.35 o 
  -4 -18   5      159.19      209.17     29.43 o 
  -3 -18   5      550.26      621.15     50.44 o 
  -2 -18   5      515.86      416.89    100.31 o 
  -1 -18   5       67.81       62.90     42.11 o 
   0 -18   5      174.07      134.27     56.84 o 
   1 -18   5      370.27      444.47     96.89 o 
   2 -18   5      269.14      138.25    115.94 o 
   3 -18   5      866.38      890.61     45.70 o 
   4 -18   5      148.64      135.71     18.12 o 
   5 -18   5       94.05      120.36     23.97 o 
   6 -18   5        7.20       -3.90      3.90 o 
   7 -18   5       21.13       17.85     17.47 o 
  -7 -17   5        9.65        3.97      4.93 o 
  -6 -17   5       22.11       16.86     17.68 o 
  -5 -17   5       25.86       22.47     10.77 o 
  -4 -17   5       29.54       31.34     52.77 o 
  -3 -17   5      108.48      117.59     30.02 o 
  -2 -17   5      395.18      366.76     78.70 o 
  -1 -17   5      546.43      544.31     85.05 o 
   0 -17   5      908.41      769.89    121.36 o 
   1 -17   5      319.72      262.08     64.81 o 
   2 -17   5      328.62      377.66    127.53 o 
   3 -17   5      156.93      176.98     22.27 o 
   4 -17   5      534.77      658.91     48.51 o 
   5 -17   5       20.13       13.06     12.81 o 
   6 -17   5        8.60        9.51      4.93 o 
   7 -17   5        6.38       16.65      6.35 o 
  -7 -16   5       21.08       26.43     15.96 o 
  -6 -16   5       24.24       19.88     12.29 o 
  -5 -16   5      167.28      122.36     20.57 o 
  -4 -16   5      204.59      213.12     34.62 o 
  -3 -16   5       55.15        1.77     37.81 o 
  -2 -16   5      225.29      157.62     42.87 o 
  -1 -16   5     1934.87     2116.30    168.51 o 
   0 -16   5      198.27      154.90     47.96 o 
   1 -16   5      809.75      848.20    101.68 o 
   2 -16   5      380.95      352.66    121.89 o 
   3 -16   5       51.81       96.11     20.00 o 
   4 -16   5        0.35       -4.64     13.16 o 
   5 -16   5       98.88      102.84     23.07 o 
   6 -16   5       21.99       10.51      7.07 o 
   7 -16   5        1.71        2.47      6.56 o 
   8 -16   5       28.43       10.01      7.27 o 
  -7 -15   5       61.20       42.96     22.73 o 
  -6 -15   5        2.03      -13.80     20.53 o 
  -5 -15   5      866.97      838.11     61.74 o 
  -4 -15   5       75.60      139.47     39.25 o 
  -3 -15   5      151.49      232.66     65.58 o 
  -2 -15   5     1538.89     1578.48    163.55 o 
  -1 -15   5      182.79      170.24     47.67 o 
   0 -15   5      146.59       98.09     46.62 o 
   1 -15   5     1251.34     1247.01    133.49 o 
   2 -15   5      464.39      462.19    137.80 o 
   3 -15   5      112.09      331.38    101.15 o 
   4 -15   5       19.28        8.16     10.02 o 
   5 -15   5      530.52      534.39     72.63 o 
   6 -15   5       32.71       46.09     13.17 o 
   7 -15   5       14.84       16.76      5.90 o 
   8 -15   5        7.18        0.41      7.16 o 
  -7 -14   5       31.40       40.12     15.18 o 
  -6 -14   5       77.46       43.07     13.96 o 
  -5 -14   5       36.49       46.82     13.96 o 
  -4 -14   5      140.18       79.20     37.11 o 
  -3 -14   5      186.42      184.36     56.01 o 
  -2 -14   5      414.43      290.55     67.53 o 
  -1 -14   5       48.70       80.83     32.91 o 
   0 -14   5      198.85      197.96     42.64 o 
   1 -14   5     1854.58     1894.41    179.81 o 
   2 -14   5     1580.47     1534.71    200.19 o 
   3 -14   5       58.95       -3.24     23.05 o 
   4 -14   5      119.72      121.96     31.79 o 
   5 -14   5       89.35      101.36     20.59 o 
   6 -14   5        7.32       16.69     12.33 o 
   7 -14   5       46.16       62.91     13.94 o 
   8 -14   5       15.59       29.52     14.09 o 
  -8 -13   5        1.98       -6.72      6.72 o 
  -7 -13   5       49.45       53.06     19.30 o 
  -6 -13   5       33.66       16.71      7.44 o 
  -5 -13   5      199.65      154.64     31.53 o 
  -4 -13   5      272.46      390.45     38.04 o 
  -3 -13   5      107.12       89.13     61.01 o 
  -2 -13   5     1059.21     1040.63    124.98 o 
  -1 -13   5     2091.64     1950.90    164.07 o 
   0 -13   5      117.31      168.44     40.90 o 
   1 -13   5      364.00      356.05     75.70 o 
   2 -13   5     1798.98     1720.07    209.81 o 
   3 -13   5      221.46      134.75     64.87 o 
   4 -13   5      212.05      185.94     26.56 o 
   5 -13   5      456.35      473.56     45.96 o 
   6 -13   5      106.36      111.64     23.74 o 
   7 -13   5       72.48       76.40     12.90 o 
   8 -13   5        1.86       -1.61      3.57 o 
  -8 -12   5       10.51       15.01      9.91 o 
  -7 -12   5       14.68       29.16      9.94 o 
  -6 -12   5       33.28       35.10      4.75 o 
  -5 -12   5       28.90       15.17     10.80 o 
  -4 -12   5      321.00      282.49     38.78 o 
  -3 -12   5     1813.68     1778.82    176.36 o 
  -2 -12   5     1222.49     1351.61    144.09 o 
  -1 -12   5      217.29      208.30     38.99 o 
   0 -12   5      419.15      454.54     55.90 o 
   1 -12   5     3590.36     3690.28    242.38 o 
   2 -12   5     1459.33     1573.85    160.63 o 
   3 -12   5      832.60      897.08    117.91 o 
   4 -12   5      113.04       81.69     41.99 o 
   5 -12   5      112.25      131.20     36.48 o 
   6 -12   5       49.38       41.64     11.99 o 
   7 -12   5       25.76       27.54     11.86 o 
   8 -12   5       12.04       19.02     11.46 o 
  -8 -11   5        6.04       -6.89      6.89 o 
  -7 -11   5       39.68       50.68     15.71 o 
  -6 -11   5        0.97       10.00      5.72 o 
  -5 -11   5       17.54       10.97      7.51 o 
  -4 -11   5      294.16      297.25     39.76 o 
  -3 -11   5      674.79      650.49    101.90 o 
  -2 -11   5      612.45      544.25     77.41 o 
  -1 -11   5     5281.42     5687.04    241.88 o 
   0 -11   5       46.81       66.40     22.49 o 
   1 -11   5      396.52      418.41     72.32 o 
   2 -11   5     1383.08     1338.57    146.86 o 
   3 -11   5     1106.55     1018.79    124.32 o 
   4 -11   5      443.37      418.93     43.73 o 
   5 -11   5        4.35        4.34     49.06 o 
   6 -11   5       49.51       25.56     12.47 o 
   7 -11   5       43.65       43.42     10.23 o 
   8 -11   5       27.45       32.98     10.01 o 
  -8 -10   5        0.30      -10.77     10.77 o 
  -7 -10   5       58.94       59.08     14.50 o 
  -6 -10   5      287.57      310.28     33.26 o 
  -5 -10   5       60.71       37.93     11.91 o 
  -4 -10   5      151.33       56.99     45.33 o 
  -3 -10   5      135.84       78.08     32.87 o 
  -2 -10   5     1344.05     1580.34    131.55 o 
  -1 -10   5      218.67      252.59     46.59 o 
   0 -10   5     2551.38     2472.33    132.76 o 
   1 -10   5     2505.99     2424.72    176.80 o 
   2 -10   5      112.82      101.80     35.64 o 
   3 -10   5      724.30      648.57     94.15 o 
   4 -10   5       96.47       48.72     34.42 o 
   5 -10   5       20.83       19.34     16.21 o 
   6 -10   5       12.02       11.89     13.32 o 
   7 -10   5       18.33       10.28     10.75 o 
   8 -10   5       15.45       19.66     11.15 o 
  -8  -9   5       14.20       16.72      9.82 o 
  -7  -9   5       22.36       35.03     17.72 o 
  -6  -9   5       18.74       15.61      8.52 o 
  -5  -9   5      104.36      113.95     19.52 o 
  -4  -9   5      345.53      319.39     84.71 o 
  -3  -9   5       10.27       40.08     22.22 o 
  -2  -9   5      255.95      228.12     52.05 o 
  -1  -9   5     1226.67     1253.38    107.24 o 
   0  -9   5     4382.15     4300.91    193.01 o 
   1  -9   5      182.65      148.59     40.86 o 
   2  -9   5       59.89       39.91     42.29 o 
   3  -9   5       62.44      -27.69     27.69 o 
   4  -9   5      737.70      737.00    115.10 o 
   5  -9   5       82.39       32.53     34.77 o 
   6  -9   5      352.21      334.03     37.96 o 
   7  -9   5       94.15      124.01     22.22 o 
   8  -9   5       16.55       17.27      9.90 o 
  -8  -8   5       18.63       37.49     14.69 o 
  -7  -8   5        2.65       15.96      7.75 o 
  -6  -8   5      176.14      148.04     23.14 o 
  -5  -8   5      648.34      608.72     43.35 o 
  -4  -8   5      572.71      594.83     92.34 o 
  -3  -8   5      305.83      339.60     71.66 o 
  -2  -8   5      604.13      771.75     96.17 o 
  -1  -8   5      625.47      641.43     73.18 o 
   0  -8   5     4587.77     4772.77    182.86 o 
   1  -8   5     1790.43     1856.55    144.60 o 
   2  -8   5     1624.80     1832.68    157.56 o 
   3  -8   5      168.93      194.80     51.68 o 
   4  -8   5      186.99      217.65     60.01 o 
   5  -8   5      535.42      546.29     54.51 o 
   6  -8   5       26.75       20.05     16.00 o 
   7  -8   5       38.39       43.53     13.20 o 
   8  -8   5       22.42        8.19     16.64 o 
  -7  -7   5       35.93       37.69     13.73 o 
  -6  -7   5       34.65       12.12      8.07 o 
  -5  -7   5      406.56      384.84     37.96 o 
  -4  -7   5      627.16      571.14     86.77 o 
  -3  -7   5      154.50       61.95     32.18 o 
  -2  -7   5     1280.78     1476.78    114.65 o 
  -1  -7   5     2345.64     2406.51    141.12 o 
   0  -7   5      428.30      402.86     57.92 o 
   1  -7   5       46.32       25.84     25.51 o 
   2  -7   5       63.78       48.27     39.30 o 
   3  -7   5      653.17      701.88     89.54 o 
   4  -7   5      493.77      485.74     90.96 o 
   5  -7   5      119.34      135.90     27.26 o 
   6  -7   5      147.56      114.03     22.77 o 
   7  -7   5       97.15       92.12     18.18 o 
   8  -7   5        0.42       -6.24      6.24 o 
  -8  -6   5        3.56       14.26      9.03 o 
  -7  -6   5       11.54       53.95     18.12 o 
  -6  -6   5        0.32       -6.94      6.94 o 
  -5  -6   5      570.40      562.77     52.92 o 
  -4  -6   5      126.31       78.50     39.00 o 
  -3  -6   5      650.82      864.42    106.48 o 
  -2  -6   5     2206.48     2016.41    150.75 o 
  -1  -6   5      818.24      804.23     72.87 o 
   0  -6   5     3095.79     3121.28    122.57 o 
   1  -6   5     1871.28     2201.64    134.76 o 
   2  -6   5     3500.32     3460.66    214.98 o 
   3  -6   5      458.02      608.51     81.62 o 
   4  -6   5       21.56       33.31     30.74 o 
   5  -6   5      451.82      516.80     44.74 o 
   6  -6   5       45.01       35.07     29.03 o 
   7  -6   5       25.13       34.18     12.10 o 
   8  -6   5       16.12       24.84     13.11 o 
  -8  -5   5       52.65       79.73     28.48 o 
  -7  -5   5       45.66       42.74     12.35 o 
  -6  -5   5      103.57      129.13     20.57 o 
  -5  -5   5       32.46       20.97     10.59 o 
  -4  -5   5      961.52      980.51    139.75 o 
  -3  -5   5      871.12      840.47     91.04 o 
  -2  -5   5     2684.86     2830.53    156.44 o 
  -1  -5   5      383.15      402.55     48.48 o 
   0  -5   5       36.78       16.25     18.12 o 
   1  -5   5     1628.94     1617.02    103.46 o 
   2  -5   5     1717.18     1803.95    154.84 o 
   3  -5   5       38.52       33.59     28.49 o 
   4  -5   5       48.67       13.54     15.91 o 
   5  -5   5      235.92      211.11     28.40 o 
   6  -5   5      234.25      202.23     63.11 o 
   7  -5   5       21.63       16.54      7.72 o 
   8  -5   5        4.50        8.07      5.35 o 
  -8  -4   5       26.42       26.63     20.07 o 
  -7  -4   5       49.77       49.57     14.29 o 
  -6  -4   5      173.16      149.99     22.81 o 
  -5  -4   5      328.38      329.66     45.93 o 
  -4  -4   5       35.23      136.13     42.12 o 
  -3  -4   5      258.47      250.02     43.63 o 
  -2  -4   5       40.20       15.14     25.31 o 
  -1  -4   5       57.55       14.05     13.24 o 
   0  -4   5    11642.09    11978.67    240.76 o 
   1  -4   5     1771.08     1845.16    108.58 o 
   2  -4   5      712.64      834.61     90.83 o 
   3  -4   5       47.47       73.04     37.76 o 
   4  -4   5      473.39      396.12    111.04 o 
   5  -4   5      477.52      486.97     41.22 o 
   6  -4   5       67.02       70.64     23.49 o 
   7  -4   5       78.95      108.79     27.52 o 
   8  -4   5       26.96       10.11      2.46 o 
  -8  -3   5       14.65        7.23     12.74 o 
  -7  -3   5       50.45       58.85     14.69 o 
  -6  -3   5       36.65       21.75     11.97 o 
  -5  -3   5      431.18      468.47     36.54 o 
  -4  -3   5      197.73      159.76     54.27 o 
  -3  -3   5       43.01       -6.01     27.41 o 
  -2  -3   5     1369.06     1069.64     93.23 o 
  -1  -3   5     3393.75     3321.04    155.72 o 
   0  -3   5     3664.04     3658.22    144.33 o 
   1  -3   5      285.31      287.57     42.35 o 
   2  -3   5     1074.49     1088.15     91.84 o 
   3  -3   5      405.24      442.29     76.50 o 
   4  -3   5       56.65      131.06     58.95 o 
   5  -3   5      507.87      492.85     49.72 o 
   6  -3   5       92.53       97.43     21.69 o 
   7  -3   5       61.92       49.65     18.05 o 
   8  -3   5      130.18      133.29     24.34 o 
  -8  -2   5      111.65      124.31     35.62 o 
  -7  -2   5      141.12      156.01     26.13 o 
  -6  -2   5      445.51      476.90     34.78 o 
  -5  -2   5      512.15      533.20     39.22 o 
  -4  -2   5      212.23      145.90     64.17 o 
  -3  -2   5       69.28       73.69     27.41 o 
  -2  -2   5      206.94      186.34     40.79 o 
  -1  -2   5       91.91      119.42     28.45 o 
   0  -2   5     2769.16     2816.45    124.00 o 
   1  -2   5     1704.25     1614.73     97.51 o 
   2  -2   5       92.95      100.04     26.10 o 
   3  -2   5      256.90      301.97     56.30 o 
   4  -2   5      126.66      103.41     47.90 o 
   5  -2   5      520.25      605.58     48.35 o 
   6  -2   5       11.18        6.87     14.72 o 
   7  -2   5       93.61      121.36     28.59 o 
   8  -2   5       18.02       34.24     13.42 o 
  -8  -1   5       14.45       34.99     20.18 o 
  -7  -1   5       25.15       24.48     13.48 o 
  -6  -1   5       61.89       38.67     12.77 o 
  -5  -1   5       35.74       37.27     13.54 o 
  -4  -1   5      181.42      247.52     56.37 o 
  -3  -1   5      570.76      370.71     64.69 o 
  -2  -1   5      420.94      551.37     81.75 o 
  -1  -1   5       37.73        3.33     12.17 o 
   0  -1   5     1508.87     1511.11     84.23 o 
   1  -1   5      521.86      513.38     53.99 o 
   2  -1   5      962.04      858.35     80.27 o 
   3  -1   5      238.39      193.32     45.79 o 
   4  -1   5      887.11      856.49    115.34 o 
   5  -1   5      133.86       86.58     38.36 o 
   6  -1   5      470.33      496.59     39.50 o 
   7  -1   5       36.47       35.47     18.05 o 
   8  -1   5       23.81       22.78      3.75 o 
  -8   0   5       25.85       48.11     26.29 o 
  -7   0   5        3.79       -6.36     14.33 o 
  -6   0   5      195.48      200.92     25.07 o 
  -5   0   5     1581.24     1407.11     71.88 o 
  -4   0   5      514.34      596.67     94.08 o 
  -3   0   5      344.85      186.39     43.94 o 
  -2   0   5      179.62      108.81     35.32 o 
  -1   0   5       32.55       20.24     21.89 o 
   0   0   5      335.53      337.84     41.29 o 
   1   0   5      609.66      760.04     66.28 o 
   2   0   5       81.69       83.72     30.49 o 
   3   0   5      348.32      255.47     49.83 o 
   4   0   5       87.09      178.15     44.24 o 
   5   0   5      406.31      357.86     36.82 o 
   6   0   5        1.31        4.01      9.89 o 
   7   0   5       32.48       30.65     19.66 o 
   8   0   5        1.50        0.51      5.26 o 
  -8   1   5       11.89       39.78     23.06 o 
  -7   1   5       19.68       27.51     11.75 o 
  -6   1   5       58.47       58.29     17.15 o 
  -5   1   5       32.65       43.27     13.90 o 
  -4   1   5      198.93      319.97     74.81 o 
  -3   1   5      602.71      447.00     80.99 o 
  -2   1   5      582.39      670.61     91.34 o 
  -1   1   5       87.61      142.47     35.01 o 
   0   1   5     1507.37     1521.00     95.95 o 
   1   1   5      437.51      398.80     46.86 o 
   2   1   5      752.57      681.85     93.25 o 
   3   1   5      189.23      168.62     39.23 o 
   4   1   5      834.94      895.90    108.14 o 
   5   1   5      130.56      136.05     30.08 o 
   6   1   5      484.27      489.14     39.67 o 
   7   1   5       42.26       42.38     16.25 o 
   8   1   5       26.40       43.02     10.84 o 
  -8   2   5      112.21      158.74     42.15 o 
  -7   2   5      137.84      180.46     25.36 o 
  -6   2   5      424.31      501.05     39.88 o 
  -5   2   5      470.33      490.02     43.00 o 
  -4   2   5      262.32      251.33     79.04 o 
  -3   2   5       61.82       43.20     38.31 o 
  -2   2   5      271.51      288.40     67.60 o 
  -1   2   5       84.93       95.55     27.15 o 
   0   2   5     2811.78     2844.90    156.08 o 
   1   2   5     1848.18     1777.12    100.92 o 
   2   2   5      153.51      161.97     41.30 o 
   3   2   5      228.10      228.01     47.91 o 
   4   2   5      132.10      163.89     41.68 o 
   5   2   5      525.07      621.60     49.29 o 
   6   2   5       15.26       23.43      9.87 o 
   7   2   5      100.58      105.06     26.90 o 
   8   2   5       16.56        5.72     23.18 o 
  -8   3   5       15.21       26.96     20.45 o 
  -7   3   5       48.34       51.92     17.50 o 
  -6   3   5       38.27       45.55     11.80 o 
  -5   3   5      458.12      539.52     46.29 o 
  -4   3   5      230.74      163.72     66.39 o 
  -3   3   5       46.62       14.19     18.41 o 
  -2   3   5     1365.24     1096.82    114.83 o 
  -1   3   5     3540.15     3669.70    207.72 o 
   0   3   5     3629.33     3680.54    179.75 o 
   1   3   5      213.06      200.12     27.72 o 
   2   3   5      977.05      969.22    112.67 o 
   3   3   5      426.94      415.27     73.23 o 
   4   3   5       37.20      -24.01     25.57 o 
   5   3   5      476.29      488.87     59.28 o 
   6   3   5       83.23      108.98     20.82 o 
   7   3   5       62.29       65.60     20.14 o 
   8   3   5      133.40      173.06     39.11 o 
  -8   4   5       25.96       25.96     18.48 o 
  -7   4   5       43.71       32.16     10.44 o 
  -6   4   5      187.86      192.38     27.19 o 
  -5   4   5      342.09      363.45     38.21 o 
  -4   4   5       29.39      128.17     58.69 o 
  -3   4   5      231.40      188.41     52.98 o 
  -2   4   5       87.76      190.20     46.81 o 
  -1   4   5       30.63       26.48     17.45 o 
   0   4   5    11712.11    11836.94    327.43 o 
   1   4   5     1601.35     1637.34     88.66 o 
   2   4   5      804.07      877.79     94.66 o 
   3   4   5       85.81      114.49     52.07 o 
   4   4   5      496.66      324.94     68.24 o 
   5   4   5      465.70      483.96     53.11 o 
   6   4   5       67.88       86.88     22.93 o 
   7   4   5       78.24       89.19     19.20 o 
   8   4   5       26.14       39.15     20.11 o 
  -8   5   5       53.25       60.88     25.60 o 
  -7   5   5       47.29       53.58     16.03 o 
  -6   5   5      111.88      117.42     22.56 o 
  -5   5   5       20.72        8.58      3.35 o 
  -4   5   5      877.72     1102.99    179.24 o 
  -3   5   5      766.87      827.98    100.55 o 
  -2   5   5     2589.74     2768.60    167.68 o 
  -1   5   5      334.41      346.25     55.44 o 
   0   5   5       79.53       73.67     30.13 o 
   1   5   5     1826.21     1748.35    116.28 o 
   2   5   5     1732.63     1712.61    134.29 o 
   3   5   5       40.57      138.55     45.37 o 
   4   5   5       56.30       10.67     18.49 o 
   5   5   5      282.80      301.60     42.07 o 
   6   5   5      234.68      240.42     37.94 o 
   7   5   5       18.47       20.98      7.29 o 
   8   5   5        2.50        5.23      4.13 o 
  -8   6   5        4.90        1.38      5.47 o 
  -7   6   5        8.16        2.40      8.64 o 
  -6   6   5        0.30       -2.15     10.90 o 
  -5   6   5      560.30      655.53     51.31 o 
  -4   6   5      106.27       24.46     37.25 o 
  -3   6   5      654.72      769.20    101.33 o 
  -2   6   5     2235.46     2311.49    143.28 o 
  -1   6   5      815.84      811.84     85.82 o 
   0   6   5     3128.14     2981.01    188.03 o 
   1   6   5     1771.41     2143.90    117.06 o 
   2   6   5     3458.34     3332.60    215.38 o 
   3   6   5      544.81      611.53    101.14 o 
   4   6   5       24.44        5.20     18.14 o 
   5   6   5      444.49      453.03     48.95 o 
   6   6   5       36.79       21.58     15.19 o 
   7   6   5       20.54       25.47      5.57 o 
   8   6   5       16.65       16.86     12.34 o 
  -8   7   5       17.18       17.55      9.84 o 
  -7   7   5       44.83       61.19     40.57 o 
  -6   7   5       36.89       39.32     11.92 o 
  -5   7   5      367.24      379.65     29.86 o 
  -4   7   5      663.73      627.72    115.39 o 
  -3   7   5      177.27       85.16     42.43 o 
  -2   7   5     1405.91     1624.94    121.65 o 
  -1   7   5     2445.20     2655.90    158.98 o 
   0   7   5      372.63      366.63     65.26 o 
   1   7   5       77.75      116.43     19.95 o 
   2   7   5       66.35      116.47     40.81 o 
   3   7   5      568.00      608.12    104.62 o 
   4   7   5      476.27      597.11    111.50 o 
   5   7   5      129.64      169.87     30.19 o 
   6   7   5      143.72      141.04     23.85 o 
   7   7   5       86.78       90.42     18.94 o 
   8   7   5        0.07        1.52     18.28 o 
  -8   8   5       15.40       31.37     17.02 o 
  -7   8   5        2.44        5.35     13.70 o 
  -6   8   5      167.61      182.30     33.06 o 
  -5   8   5      648.86      684.62     45.09 o 
  -4   8   5      597.96      673.12    137.44 o 
  -3   8   5      280.26      236.10     60.72 o 
  -2   8   5      661.56      921.69     92.25 o 
  -1   8   5      423.60      463.46     60.20 o 
   0   8   5     4674.87     4961.23    248.66 o 
   1   8   5     1880.14     1984.77    136.43 o 
   2   8   5     1473.77     1629.34    160.37 o 
   3   8   5      207.89      277.52     69.31 o 
   4   8   5      173.48       53.90    105.81 o 
   5   8   5      504.41      556.63     55.37 o 
   6   8   5       30.81       60.65     17.26 o 
   7   8   5       42.33       68.69     15.74 o 
   8   8   5       23.25       42.41     13.65 o 
  -8   9   5       12.26        7.87     10.08 o 
  -7   9   5       18.89       24.39      9.31 o 
  -6   9   5       11.91       30.08     12.35 o 
  -5   9   5       89.93       80.06     16.32 o 
  -4   9   5      382.70      332.23    111.17 o 
  -3   9   5        9.94        5.15     17.90 o 
  -2   9   5      244.97      137.06     41.85 o 
  -1   9   5     1132.85     1114.19     73.14 o 
   0   9   5     4372.99     4489.79    151.35 o 
   1   9   5      251.81      265.85     45.98 o 
   2   9   5       38.44       39.62     26.95 o 
   3   9   5       52.85      -23.64     41.01 o 
   4   9   5      733.27      607.96    134.44 o 
   5   9   5       92.19      165.25     46.35 o 
   6   9   5      378.25      442.56     37.01 o 
   7   9   5       95.36      118.14     21.62 o 
   8   9   5       17.48       19.57     12.11 o 
  -8  10   5        1.08       17.07     14.72 o 
  -7  10   5       68.57       53.86     22.32 o 
  -6  10   5      278.90      300.48     44.25 o 
  -5  10   5       38.55        7.73     14.46 o 
  -4  10   5      164.58      196.43     74.47 o 
  -3  10   5      122.25       68.37     32.14 o 
  -2  10   5     1283.47     1558.06    114.04 o 
  -1  10   5      173.14      261.28     35.14 o 
   0  10   5     2479.11     2417.46    112.96 o 
   1  10   5     2559.15     2582.26    149.53 o 
   2  10   5      107.92      204.66     48.61 o 
   3  10   5      706.13      662.63    105.24 o 
   4  10   5       94.54       62.56     30.79 o 
   5  10   5        9.75       42.07     18.37 o 
   6  10   5       20.67       28.21     11.32 o 
   7  10   5       12.02       25.53     10.85 o 
   8  10   5       18.34       12.22      7.52 o 
  -8  11   5        5.30       21.36     12.24 o 
  -7  11   5       31.29       22.87     11.45 o 
  -6  11   5        1.38        8.84     11.03 o 
  -5  11   5       26.31       15.01      8.13 o 
  -4  11   5      289.58      353.13     54.11 o 
  -3  11   5      738.48      703.83    117.46 o 
  -2  11   5      540.55      471.70     70.20 o 
  -1  11   5     5449.81     5886.48    219.31 o 
   0  11   5       75.93       84.83     20.61 o 
   1  11   5      353.07      352.24     40.32 o 
   2  11   5     1559.93     1626.69    150.96 o 
   3  11   5     1042.16     1039.64    143.51 o 
   4  11   5      408.81      330.23     59.64 o 
   5  11   5        5.20       12.58     17.56 o 
   6  11   5       54.47       60.53     15.55 o 
   7  11   5       47.12       71.13     14.54 o 
   8  11   5       28.60       39.73     12.05 o 
  -8  12   5        9.49       47.63     19.92 o 
  -7  12   5       15.18       29.12     13.42 o 
  -6  12   5       32.87       -2.52     28.86 o 
  -5  12   5       32.59       39.77     13.23 o 
  -4  12   5      374.85      353.69     37.54 o 
  -3  12   5     1826.87     1844.52    198.82 o 
  -2  12   5     1042.04      943.99    117.57 o 
  -1  12   5      234.78      214.00     37.06 o 
   0  12   5      383.45      448.63     50.12 o 
   1  12   5     3621.12     3700.04    171.73 o 
   2  12   5     1385.40     1517.91    160.40 o 
   3  12   5      771.78      992.08    203.44 o 
   4  12   5      107.52      107.95     38.51 o 
   5  12   5      127.94      156.86     44.61 o 
   6  12   5       50.25       52.66     16.47 o 
   7  12   5       22.74       29.00      7.27 o 
   8  12   5       12.97       16.18      7.91 o 
  -8  13   5        1.24        7.49      6.26 o 
  -7  13   5       51.84       72.88     19.09 o 
  -6  13   5       27.89       30.43     11.70 o 
  -5  13   5      199.82      187.53     34.94 o 
  -4  13   5      281.97      388.03     39.09 o 
  -3  13   5      125.03       89.01     42.84 o 
  -2  13   5      926.06      778.17    104.65 o 
  -1  13   5     1981.16     1789.92     99.81 o 
   0  13   5      122.56      135.32     28.72 o 
   1  13   5      298.98      273.00     40.26 o 
   2  13   5     2117.32     1973.07    224.68 o 
   3  13   5      256.04      271.52    108.92 o 
   4  13   5      178.44      136.34     36.76 o 
   5  13   5      474.91      441.43     54.77 o 
   6  13   5      107.55      126.66     20.73 o 
   7  13   5       64.94       74.54     13.72 o 
  -7  14   5       27.55       30.06     13.45 o 
  -6  14   5       68.40       81.96     19.60 o 
  -5  14   5       42.48       47.18     35.31 o 
  -4  14   5      160.77      166.77     29.19 o 
  -3  14   5      158.00      128.63     52.68 o 
  -2  14   5      385.57      290.14     68.09 o 
  -1  14   5       55.97       38.40     24.82 o 
   0  14   5      195.24      224.50     38.39 o 
   1  14   5     1856.59     1757.75    108.71 o 
   2  14   5     1462.26     1382.39    193.74 o 
   3  14   5       54.97       72.42     53.44 o 
   4  14   5      111.00      123.55     28.71 o 
   5  14   5       89.42       96.26     20.87 o 
   6  14   5       11.04       12.56     10.97 o 
   7  14   5       43.89       58.02     10.92 o 
   8  14   5       16.85       16.30     10.45 o 
  -7  15   5       58.59       67.95     16.92 o 
  -6  15   5        0.56       11.84     10.64 o 
  -5  15   5      856.39      947.30     84.08 o 
  -4  15   5       71.31       56.92     14.25 o 
  -3  15   5      134.33      153.89     49.54 o 
  -2  15   5     1492.06     1343.19    153.13 o 
  -1  15   5      208.78      286.67     44.02 o 
   0  15   5      128.87       49.75     44.30 o 
   1  15   5     1221.27     1204.04    102.76 o 
   2  15   5      504.47      447.05    110.28 o 
   3  15   5      162.82      268.77     93.86 o 
   4  15   5        9.82        9.87      9.69 o 
   5  15   5      519.89      576.26     43.50 o 
   6  15   5       32.02       43.11      9.33 o 
   7  15   5       16.88       26.87      6.91 o 
   8  15   5        5.26       20.93     12.44 o 
  -7  16   5       27.33       42.73     13.57 o 
  -6  16   5       26.06       53.28     15.07 o 
  -5  16   5      157.17      155.92     26.57 o 
  -4  16   5      213.32      229.33     28.86 o 
  -3  16   5       46.79       48.06     49.16 o 
  -2  16   5      338.77      333.40     83.74 o 
  -1  16   5     2107.11     2125.75    142.22 o 
   0  16   5      192.80      170.94     33.03 o 
   1  16   5      759.61      721.29     71.99 o 
   2  16   5      402.65      257.77     87.20 o 
   3  16   5       42.97       19.86     39.79 o 
   4  16   5        1.09        3.10     29.27 o 
   5  16   5      109.97      106.74     18.98 o 
   6  16   5       24.31       27.39     10.05 o 
   7  16   5        4.48        6.56      5.35 o 
  -7  17   5        9.91       18.05      8.47 o 
  -6  17   5       19.21        8.08     14.74 o 
  -5  17   5       26.61       19.20      7.52 o 
  -4  17   5       16.83       32.56     19.44 o 
  -3  17   5       98.57       76.60     23.97 o 
  -2  17   5      434.33      414.32     94.87 o 
  -1  17   5      526.35      457.74     60.90 o 
   0  17   5      911.50      841.65     77.97 o 
   1  17   5      234.13      138.36     67.04 o 
   2  17   5      250.89      250.88    108.56 o 
   3  17   5      172.16      130.65     32.67 o 
   4  17   5      539.76      623.35     50.87 o 
   5  17   5       24.84       23.37      7.82 o 
   6  17   5       12.08       15.10     14.71 o 
   7  17   5        7.98       15.40      6.97 o 
  -7  18   5       17.79       28.30     11.29 o 
  -6  18   5        5.82        5.09      7.96 o 
  -5  18   5       30.06       26.85     11.26 o 
  -4  18   5      157.08      139.90     44.65 o 
  -3  18   5      536.12      608.10     47.85 o 
  -2  18   5      556.58      440.68    100.11 o 
  -1  18   5       64.45       19.88     14.80 o 
   0  18   5      165.44      100.34     43.66 o 
   1  18   5      400.72      456.11     62.41 o 
   2  18   5      244.73      174.12     92.89 o 
   3  18   5      904.30      875.67     52.14 o 
   4  18   5      159.19      156.90     33.35 o 
   5  18   5       99.88      111.09     20.97 o 
   6  18   5        8.03        0.75      4.75 o 
   7  18   5       24.00       31.80      9.68 o 
  -7  19   5       66.31       76.56     21.25 o 
  -6  19   5        0.57       -4.87      8.84 o 
  -5  19   5       19.77       17.08      5.97 o 
  -4  19   5       31.99       44.27     19.98 o 
  -3  19   5      897.22      972.19     71.82 o 
  -2  19   5      413.10      364.39     36.22 o 
  -1  19   5       42.78       22.92     30.78 o 
   0  19   5      535.53      601.76     72.74 o 
   1  19   5      284.78      257.49     46.67 o 
   2  19   5      859.91      773.52     58.66 o 
   3  19   5      470.12      471.33     36.29 o 
   4  19   5       65.65       58.45     15.08 o 
   5  19   5        3.40       13.35      7.70 o 
   6  19   5        7.45       14.10      7.29 o 
   7  19   5       55.13       53.46     11.66 o 
  -7  20   5       19.29       11.86      7.84 o 
  -6  20   5       19.96       34.25     11.03 o 
  -5  20   5        3.46       20.83      9.26 o 
  -4  20   5      180.94      201.30     35.83 o 
  -3  20   5      151.52      153.15     29.68 o 
  -2  20   5      101.55      113.36     21.00 o 
  -1  20   5       72.66       69.73     35.37 o 
   0  20   5       21.93       23.54     12.75 o 
   1  20   5       80.94       66.31     20.06 o 
   2  20   5      538.15      583.31     44.75 o 
   3  20   5      192.03      170.26     19.99 o 
   4  20   5       41.38       35.83     13.31 o 
   5  20   5        0.58       -3.78      7.96 o 
   6  20   5       32.02       33.61      7.24 o 
   7  20   5       18.78       19.33      9.41 o 
  -7  21   5        3.25       12.06      7.25 o 
  -6  21   5       91.59      104.92     19.10 o 
  -5  21   5       35.10       58.20     15.83 o 
  -4  21   5       31.29       26.18     23.02 o 
  -3  21   5      120.82       90.40     37.91 o 
  -2  21   5      421.61      397.67     40.57 o 
  -1  21   5      113.77      121.17     17.92 o 
   0  21   5     1236.67     1384.47     67.25 o 
   1  21   5      255.49      298.28     25.53 o 
   2  21   5       25.59       22.43      7.37 o 
   3  21   5       19.23       16.93     12.53 o 
   4  21   5      127.17      135.31     22.44 o 
   5  21   5       19.92       16.01      6.58 o 
   6  21   5       17.62       13.41      7.93 o 
   7  21   5       27.01       18.36      6.99 o 
  -6  22   5       16.26        7.67      5.64 o 
  -5  22   5      152.75      190.93     26.64 o 
  -4  22   5       64.63       62.74     16.86 o 
  -3  22   5       62.66       53.56     16.54 o 
  -2  22   5      274.62      296.04     34.72 o 
  -1  22   5       70.07       96.63     16.68 o 
   0  22   5       27.01       34.33      8.53 o 
   1  22   5      177.51      173.46     18.22 o 
   2  22   5      640.99      746.40     62.84 o 
   3  22   5       87.90       92.69     16.73 o 
   4  22   5       55.92       38.80     17.81 o 
   5  22   5      135.93      183.96     24.31 o 
   6  22   5       76.30       75.71     15.99 o 
   7  22   5        5.38       14.19      6.47 o 
  -6  23   5        2.81        8.27     12.26 o 
  -5  23   5       36.71       52.37     14.88 o 
  -4  23   5      147.68      197.57     29.15 o 
  -3  23   5      123.56      149.26     25.28 o 
  -2  23   5       15.93        7.11      8.95 o 
  -1  23   5       70.54      109.32     16.97 o 
   0  23   5      165.08      165.94     17.45 o 
   1  23   5        4.47        5.14      7.07 o 
   2  23   5      153.31      111.20     31.11 o 
   3  23   5      136.50      123.66     19.25 o 
   4  23   5      255.56      323.06     40.80 o 
   5  23   5       10.65       18.79      9.23 o 
   6  23   5        8.91       14.68      7.05 o 
   7  23   5       27.84       15.04      5.73 o 
  -6  24   5       34.95       25.86     22.28 o 
  -5  24   5       21.95       31.78     11.55 o 
  -4  24   5       38.89       35.09     11.45 o 
  -3  24   5      424.63      396.52     36.71 o 
  -2  24   5      924.90     1010.40     54.81 o 
  -1  24   5        1.81        8.47      7.01 o 
   0  24   5      219.02      194.54     19.22 o 
   1  24   5      111.63      102.68     22.58 o 
   2  24   5       24.84       12.92      7.50 o 
   3  24   5      238.99      294.89     29.33 o 
   4  24   5       43.53       42.26     13.52 o 
   5  24   5       22.02       55.86     15.16 o 
   6  24   5       40.89       45.59     11.97 o 
  -6  25   5       17.07       11.81      8.40 o 
  -5  25   5       12.41        0.69      3.63 o 
  -4  25   5       76.75       90.94     19.92 o 
  -3  25   5      105.57      118.11     22.88 o 
  -2  25   5      259.36      277.28     33.00 o 
  -1  25   5      180.59      162.30     19.81 o 
   0  25   5       16.19       15.99      5.62 o 
   1  25   5      207.46      211.40     20.55 o 
   2  25   5      390.51      393.61     28.99 o 
   3  25   5       26.78       18.91      9.17 o 
   4  25   5       14.80       21.81      9.71 o 
   5  25   5       96.97      113.39     21.35 o 
   6  25   5       24.96       40.38      9.91 o 
  -6  26   5        7.11       -8.74      8.74 o 
  -5  26   5        3.72        9.93      2.15 o 
  -4  26   5       14.95       29.95      8.01 o 
  -3  26   5      102.80      143.07     24.89 o 
  -2  26   5       41.37       59.10     12.82 o 
  -1  26   5      333.84      287.58     27.87 o 
   0  26   5        0.38        2.03      6.38 o 
   1  26   5      369.87      432.49     29.62 o 
   2  26   5       17.91       37.22      8.02 o 
   3  26   5      123.43      132.61     20.05 o 
   4  26   5      108.28      128.53     21.98 o 
   5  26   5        8.08        0.43      7.46 o 
   6  26   5       13.74       12.04      6.24 o 
  -6  27   5        7.01       28.05     12.22 o 
  -5  27   5       45.06       39.27     11.35 o 
  -4  27   5        4.75        7.07      6.30 o 
  -3  27   5       31.95       23.47     10.39 o 
  -2  27   5      270.41      289.09     36.55 o 
  -1  27   5      117.92       87.22     23.10 o 
   0  27   5       38.22       24.27      6.36 o 
   1  27   5       43.08       46.37      9.28 o 
   2  27   5       83.88       98.50     14.26 o 
   3  27   5      177.76      203.14     22.54 o 
   4  27   5       50.02       46.14     10.26 o 
   5  27   5       32.62       34.02      8.74 o 
   6  27   5        6.97        3.32      2.37 o 
  -5  28   5        1.56        0.20      1.46 o 
  -4  28   5        8.80       11.01      6.93 o 
  -3  28   5      106.41      112.43     23.67 o 
  -2  28   5      104.64      135.49     21.04 o 
  -1  28   5       40.34       37.66      9.70 o 
   0  28   5       32.05       25.34      7.08 o 
   1  28   5       51.14       45.13      8.91 o 
   2  28   5      125.16      116.26     16.80 o 
   3  28   5       40.42       31.71      8.98 o 
   4  28   5        3.74        2.61      4.72 o 
   5  28   5        0.57        4.11      4.15 o 
   6  28   5        1.85        1.65      5.89 o 
  -5  29   5       25.63       35.02      8.63 o 
  -4  29   5       11.30        4.11      5.33 o 
  -3  29   5        5.36        1.93     10.77 o 
  -2  29   5      102.13       78.78     15.30 o 
  -1  29   5       21.99       20.71      5.00 o 
   0  29   5       98.91       84.42     13.84 o 
   1  29   5       94.60       99.27     13.71 o 
   2  29   5      109.70      128.36     17.22 o 
   3  29   5       13.83       12.02      6.29 o 
   4  29   5       81.42       86.81     14.11 o 
   5  29   5        9.91       22.90      7.14 o 
  -5  30   5       17.48       31.21      7.78 o 
  -4  30   5       27.60       27.34      6.87 o 
  -3  30   5       90.35       92.79     16.79 o 
  -2  30   5       25.25       20.23      9.11 o 
  -1  30   5       33.08       36.91      9.82 o 
   0  30   5      195.37      230.82     24.18 o 
   1  30   5       35.38       46.55      7.99 o 
   2  30   5        7.47        2.34      4.38 o 
   3  30   5       80.43      107.19     16.39 o 
   4  30   5       44.16       40.77      9.08 o 
   5  30   5        4.10        7.32      3.74 o 
  -5  31   5       33.60       37.52     11.15 o 
  -4  31   5       32.60       14.03      9.89 o 
  -3  31   5       29.86       25.01      8.64 o 
  -2  31   5        8.58        6.28      4.37 o 
  -1  31   5       50.44       58.27     10.79 o 
   0  31   5      120.08      125.75     17.52 o 
   1  31   5       58.72       53.04      9.90 o 
   2  31   5       43.71       40.36      7.82 o 
   3  31   5       27.36       30.23      7.29 o 
   4  31   5       44.76       62.19      9.89 o 
   5  31   5       44.03       44.85      7.55 o 
  -5  32   5       19.55       43.68      9.73 o 
  -4  32   5      154.50      202.69     21.88 o 
  -3  32   5        7.07       10.37     13.80 o 
  -2  32   5       15.30       13.48      4.99 o 
  -1  32   5       88.05      111.79     15.75 o 
   0  32   5       36.05       42.50      9.83 o 
   1  32   5      102.02      103.62     15.72 o 
   2  32   5       60.44       67.29     10.83 o 
   3  32   5       67.38       84.38     12.74 o 
   4  32   5       25.61       31.15      8.10 o 
   5  32   5       27.50        5.19      7.69 o 
  -4  33   5       92.36      101.41     14.49 o 
  -3  33   5       37.13       38.09     12.11 o 
  -2  33   5       14.18       22.89      7.71 o 
  -1  33   5      228.63      229.46     24.52 o 
   0  33   5      214.91      239.07     22.48 o 
   1  33   5       51.58       57.91     11.16 o 
   2  33   5       10.97        7.99      4.79 o 
   3  33   5       12.12       14.81      3.15 o 
   4  33   5       83.65       88.89     11.90 o 
  -4  34   5        2.78        1.93      1.90 o 
  -3  34   5       32.57       45.67     10.71 o 
  -2  34   5        2.87       -1.11      3.36 o 
  -1  34   5       12.08        5.77      4.12 o 
   0  34   5      167.02      174.92     24.29 o 
   1  34   5       35.84       27.90      6.77 o 
   2  34   5       75.10       57.14     11.34 o 
   3  34   5       10.19       10.31      4.68 o 
   4  34   5       23.77       21.22      6.40 o 
  -4  35   5       17.62       20.10      8.92 o 
  -3  35   5        5.67        3.11      6.95 o 
  -2  35   5       80.04       92.15     13.35 o 
  -1  35   5       12.43        9.36      5.47 o 
   0  35   5       12.47       26.98      8.91 o 
   1  35   5       64.05       66.39     12.12 o 
   2  35   5       40.52       46.92      9.55 o 
   3  35   5       17.40       24.83      6.79 o 
  -3  36   5       13.20        8.49      8.73 o 
  -2  36   5      112.69      101.63     12.50 o 
  -1  36   5      108.12      124.56     17.67 o 
   0  36   5       38.78       40.74     10.29 o 
   1  36   5       26.64       40.00      9.60 o 
   2  36   5        2.85        1.50      2.57 o 
   3  36   5       24.09       19.09      5.46 o 
  -3  37   5       28.73       29.97      7.70 o 
  -2  37   5       26.44       32.17      9.35 o 
  -1  37   5       51.00       36.01      8.48 o 
   0  37   5       19.20       21.65      6.43 o 
   1  37   5       17.88       23.56      7.36 o 
   2  37   5       57.34       46.87     15.27 o 
  -2  38   5       27.44       24.00      7.29 o 
  -1  38   5       34.16       44.69     11.12 o 
   0  38   5       26.26       28.32      6.85 o 
   1  38   5       81.41       67.82     10.40 o 
   2  38   5       21.38       16.07      8.65 o 
  -1  39   5        6.11        3.53      5.99 o 
   0  39   5       22.89        9.24      6.60 o 
   1  39   5        5.14        6.21      5.10 o 
  -1 -38   6       10.75       16.51     17.64 o 
   0 -38   6       15.78       24.71     10.09 o 
  -2 -37   6        3.78        2.45      4.62 o 
  -1 -37   6       32.90       31.96     10.05 o 
   0 -37   6       14.90        8.50      6.10 o 
   1 -37   6       18.72       15.34      4.38 o 
   2 -37   6        2.56        6.19      8.47 o 
  -2 -36   6       12.64       22.89      9.17 o 
  -1 -36   6       12.17       16.29     14.54 o 
   0 -36   6       37.88       41.56      8.71 o 
   1 -36   6       43.34       25.27      6.31 o 
   2 -36   6        6.66        4.34      2.84 o 
   3 -36   6       61.43       44.68     14.86 o 
  -3 -35   6        6.18        6.62      5.93 o 
  -2 -35   6       42.16       44.73     13.25 o 
  -1 -35   6        6.50       13.12      5.48 o 
   0 -35   6       13.20       12.92      4.87 o 
   1 -35   6        5.36        3.38      3.18 o 
   2 -35   6        7.24       13.09      7.35 o 
   3 -35   6        3.24        0.29      4.38 o 
  -3 -34   6       14.36        9.06      5.22 o 
  -2 -34   6        5.08        3.15      2.70 o 
  -1 -34   6        2.79        0.73      2.44 o 
   0 -34   6        1.48        3.54      6.06 o 
   1 -34   6       10.56       14.67      7.47 o 
   2 -34   6        5.79       -1.01      7.39 o 
   3 -34   6       19.49       24.79      9.23 o 
  -3 -33   6        4.63        7.10      7.13 o 
  -2 -33   6        0.68        6.91      4.63 o 
  -1 -33   6       19.82       10.94     12.67 o 
   0 -33   6      138.57      137.03     19.39 o 
   1 -33   6        8.51        5.45      4.43 o 
   2 -33   6       31.86       34.63     11.55 o 
   3 -33   6       19.51        7.54      4.43 o 
   4 -33   6        6.40        1.87      3.11 o 
  -4 -32   6       25.00       16.08      5.18 o 
  -3 -32   6       28.22       31.85      9.68 o 
  -2 -32   6       20.56       28.22     11.82 o 
  -1 -32   6       62.90       63.56     12.21 o 
   0 -32   6      119.81      128.49     19.92 o 
   1 -32   6      187.52      186.54     23.06 o 
   2 -32   6       63.76       73.88     20.02 o 
   3 -32   6       18.71       13.16      6.34 o 
   4 -32   6       14.24       13.31      4.52 o 
  -5 -31   6       19.12       17.10      8.89 o 
  -4 -31   6       11.32       16.42      6.22 o 
  -3 -31   6       17.16        3.85      5.61 o 
  -2 -31   6       10.12        7.23     10.50 o 
  -1 -31   6       30.65       25.27      7.12 o 
   0 -31   6       66.01       73.34     14.05 o 
   1 -31   6       44.37       40.43     10.64 o 
   2 -31   6       55.04       32.23     12.22 o 
   3 -31   6       14.64       22.20      7.34 o 
   4 -31   6       24.72       38.90      8.82 o 
  -5 -30   6       17.89       26.76      7.61 o 
  -4 -30   6       24.17       15.12      5.50 o 
  -3 -30   6       51.83       50.80     10.76 o 
  -2 -30   6       91.96       73.84     14.06 o 
  -1 -30   6      304.79      326.71     29.71 o 
   0 -30   6        7.54       -1.13      5.13 o 
   1 -30   6       24.14       31.48     10.03 o 
   2 -30   6        2.78        1.74      8.84 o 
   3 -30   6       25.83       39.18     11.80 o 
   4 -30   6       27.23       31.08      9.87 o 
   5 -30   6       22.48        2.46      3.61 o 
  -5 -29   6       31.45       34.07      9.55 o 
  -4 -29   6       25.20       34.20     10.11 o 
  -3 -29   6       36.70       56.08     13.00 o 
  -2 -29   6       40.51       58.56     12.60 o 
  -1 -29   6       62.94       66.82     13.82 o 
   0 -29   6       65.42       81.41     15.89 o 
   1 -29   6      246.99      234.37     27.52 o 
   2 -29   6       11.51       17.01      8.65 o 
   3 -29   6        1.37        5.82      8.73 o 
   4 -29   6        3.55        7.60      4.62 o 
   5 -29   6       53.23       40.37      7.32 o 
  -5 -28   6        8.69       17.34      7.99 o 
  -4 -28   6       51.36       65.19     12.10 o 
  -3 -28   6       23.21       29.31      9.28 o 
  -2 -28   6       11.59       -2.77      8.51 o 
  -1 -28   6      111.86      133.48     19.88 o 
   0 -28   6       11.53        1.75      7.70 o 
   1 -28   6       23.21       32.06      9.76 o 
   2 -28   6       56.93       58.66     12.28 o 
   3 -28   6      114.20      113.46     16.48 o 
   4 -28   6       49.62       59.23      9.96 o 
   5 -28   6       24.75       13.73      5.44 o 
  -6 -27   6       26.65       14.06     11.23 o 
  -5 -27   6       54.32       52.54     18.29 o 
  -4 -27   6       14.48        5.60      7.78 o 
  -3 -27   6      167.49      202.38     26.06 o 
  -2 -27   6      126.22      145.54     19.46 o 
  -1 -27   6       75.83       52.01     21.34 o 
   0 -27   6      558.32      563.65     40.79 o 
   1 -27   6       33.54       30.99      8.40 o 
   2 -27   6       51.99       43.26     11.12 o 
   3 -27   6      125.96      147.68     19.04 o 
   4 -27   6       44.08       46.32      8.61 o 
   5 -27   6        1.76        6.98      4.46 o 
   6 -27   6        6.57        6.36      5.67 o 
  -6 -26   6       11.50       17.38     10.58 o 
  -5 -26   6       27.42       25.59     10.66 o 
  -4 -26   6       44.49       58.94     11.89 o 
  -3 -26   6      119.27      122.03     16.97 o 
  -2 -26   6       18.24       32.88      7.49 o 
  -1 -26   6       23.69       21.12      8.31 o 
   0 -26   6      428.83      403.22     34.64 o 
   1 -26   6       18.20        5.85      9.61 o 
   2 -26   6      145.51      140.53     18.70 o 
   3 -26   6       75.62       93.86     14.57 o 
   4 -26   6        4.24        5.75      5.52 o 
   5 -26   6       24.45       17.05      8.18 o 
   6 -26   6       14.57       23.07     12.78 o 
  -6 -25   6       18.98        6.72      4.56 o 
  -5 -25   6       60.40       61.76     19.05 o 
  -4 -25   6      166.33      157.81     20.42 o 
  -3 -25   6      145.59      159.26     20.73 o 
  -2 -25   6       29.23       39.92      8.57 o 
  -1 -25   6      286.74      295.42     27.63 o 
   0 -25   6       65.54       63.25      9.13 o 
   1 -25   6      344.11      382.39     30.38 o 
   2 -25   6       62.20       60.97     11.74 o 
   3 -25   6       69.48       69.02     12.54 o 
   4 -25   6        8.96        6.11      3.56 o 
   5 -25   6       77.74       76.18     13.15 o 
   6 -25   6        3.95        6.05      4.71 o 
  -6 -24   6       30.01       39.21     12.24 o 
  -5 -24   6       34.46       40.26     19.80 o 
  -4 -24   6       24.95       40.76     11.21 o 
  -3 -24   6      255.52      335.59     30.75 o 
  -2 -24   6      143.69      155.14     21.62 o 
  -1 -24   6       31.33       26.13      9.28 o 
   0 -24   6       75.55       92.83     14.63 o 
   1 -24   6      466.32      575.52     37.12 o 
   2 -24   6       29.22       19.21      9.26 o 
   3 -24   6      239.20      258.01     29.77 o 
   4 -24   6      224.18      228.67     22.77 o 
   5 -24   6        0.89        9.82      4.80 o 
   6 -24   6       55.77       48.26     11.55 o 
  -6 -23   6        5.20       -1.41      8.61 o 
  -5 -23   6       69.32       60.35     14.29 o 
  -4 -23   6      216.37      243.37     36.12 o 
  -3 -23   6       85.69       63.70     14.48 o 
  -2 -23   6        4.20       11.14      7.77 o 
  -1 -23   6       72.97       40.55     27.43 o 
   0 -23   6       25.67       25.55      5.47 o 
   1 -23   6       20.62       12.76      4.78 o 
   2 -23   6      197.60      194.65     23.53 o 
   3 -23   6      427.86      411.65     31.72 o 
   4 -23   6       28.84       17.91      6.05 o 
   5 -23   6       91.86       95.32     12.72 o 
   6 -23   6       55.90       41.68     13.95 o 
  -7 -22   6       20.99       30.35     13.38 o 
  -6 -22   6      128.91      169.69     27.84 o 
  -5 -22   6       58.83       83.05     21.56 o 
  -4 -22   6       37.61       42.93     15.61 o 
  -3 -22   6       38.14       48.60     12.37 o 
  -2 -22   6       74.53       64.32     27.36 o 
  -1 -22   6      918.20      961.34     60.43 o 
   0 -22   6      133.48      183.66     19.52 o 
   1 -22   6      233.85      237.56     20.01 o 
   2 -22   6       34.22       20.24      7.63 o 
   3 -22   6       40.13       33.77      8.82 o 
   4 -22   6       95.08      107.26     17.40 o 
   5 -22   6       42.88       41.02      9.38 o 
   6 -22   6       47.73       55.29     12.03 o 
   7 -22   6       15.86       17.93      7.74 o 
  -7 -21   6        6.19        7.24      9.09 o 
  -6 -21   6       14.33       25.51     11.64 o 
  -5 -21   6       71.54       91.65     23.41 o 
  -4 -21   6      132.77      142.02     24.76 o 
  -3 -21   6      293.46      352.48     36.33 o 
  -2 -21   6       38.14       69.91     16.15 o 
  -1 -21   6      264.61      250.97     30.22 o 
   0 -21   6      127.79      116.66     14.83 o 
   1 -21   6      963.66     1119.35     44.36 o 
   2 -21   6      232.19      218.23     25.42 o 
   3 -21   6      126.33      141.30     18.57 o 
   4 -21   6      142.14      144.96     19.75 o 
   5 -21   6       15.17        8.70      4.66 o 
   6 -21   6       68.29       65.27     12.97 o 
   7 -21   6        3.69       -2.33      4.39 o 
  -7 -20   6        2.83       21.70     11.74 o 
  -6 -20   6       48.93       28.44      4.77 o 
  -5 -20   6       16.96        8.44     16.02 o 
  -4 -20   6       85.88       52.47     19.01 o 
  -3 -20   6      198.15      158.37     31.23 o 
  -2 -20   6      257.30      287.99     27.70 o 
  -1 -20   6      442.53      468.23     41.40 o 
   0 -20   6       51.42       56.10     14.53 o 
   1 -20   6      563.72      669.75     33.95 o 
   2 -20   6      220.37      250.11     27.22 o 
   3 -20   6      476.54      435.05     32.68 o 
   4 -20   6      155.40      207.09     24.32 o 
   5 -20   6       18.02        4.87     10.16 o 
   6 -20   6       68.26       81.17     13.39 o 
   7 -20   6       16.93       13.41      4.21 o 
  -7 -19   6       14.42       24.18     13.65 o 
  -6 -19   6       95.33      116.99     38.19 o 
  -5 -19   6       97.86      134.54     27.09 o 
  -4 -19   6      110.00      112.76     34.61 o 
  -3 -19   6       29.70       16.17     23.32 o 
  -2 -19   6      244.98      236.88     29.27 o 
  -1 -19   6      258.53      234.70     28.00 o 
   0 -19   6       30.93       30.11     10.51 o 
   1 -19   6       44.45       46.40     10.26 o 
   2 -19   6      779.91      771.01     47.23 o 
   3 -19   6       35.68       37.74      9.79 o 
   4 -19   6        8.51        3.63      5.21 o 
   5 -19   6       36.21       54.92     15.45 o 
   6 -19   6      123.54      107.71     15.54 o 
   7 -19   6       15.04        4.12     10.16 o 
  -7 -18   6       11.59       17.81     10.37 o 
  -6 -18   6       43.88       46.51     37.77 o 
  -5 -18   6        2.41        7.18     11.71 o 
  -4 -18   6      402.92      428.71     44.09 o 
  -3 -18   6      100.45       53.43     28.91 o 
  -2 -18   6      269.66      236.78     30.28 o 
  -1 -18   6      417.46      453.08     96.85 o 
   0 -18   6      456.31      267.06    105.60 o 
   1 -18   6      644.17      636.48     61.15 o 
   2 -18   6      108.99      130.90     16.51 o 
   3 -18   6       85.37       75.22     13.37 o 
   4 -18   6       16.19       15.42      6.41 o 
   5 -18   6       77.46       85.76     21.43 o 
   6 -18   6       82.57       97.56     15.37 o 
   7 -18   6       14.52       14.11      4.99 o 
  -7 -17   6       72.82       68.06     25.88 o 
  -6 -17   6       15.30        2.75     11.34 o 
  -5 -17   6       88.30       56.44     18.50 o 
  -4 -17   6       89.39      115.20     23.70 o 
  -3 -17   6      295.99      233.49     56.46 o 
  -2 -17   6       58.61       55.22     17.50 o 
  -1 -17   6     1240.39     1176.97    143.65 o 
   0 -17   6       33.52      164.84     84.51 o 
   1 -17   6       80.41      107.97    101.52 o 
   2 -17   6      108.03      138.46     19.08 o 
   3 -17   6       89.65       58.65     11.73 o 
   4 -17   6      397.61      444.64     36.77 o 
   5 -17   6       86.58      123.70     24.07 o 
   6 -17   6        0.29        6.22     12.64 o 
   7 -17   6       62.95       32.37      7.85 o 
  -7 -16   6        4.52        3.04      9.37 o 
  -6 -16   6       14.71       -1.42     24.86 o 
  -5 -16   6       71.66       41.25     16.80 o 
  -4 -16   6      269.58      258.05     48.14 o 
  -3 -16   6        9.98       10.44     17.95 o 
  -2 -16   6      639.77      756.93    121.08 o 
  -1 -16   6       75.18       19.46     36.61 o 
   0 -16   6      543.32      542.92    118.20 o 
   1 -16   6      774.56      753.91    127.39 o 
   2 -16   6     1541.81     1495.25    264.33 o 
   3 -16   6      465.90      559.02     36.02 o 
   4 -16   6       86.00       78.68     18.01 o 
   5 -16   6      125.96      130.45     26.01 o 
   6 -16   6       38.75        3.90      6.79 o 
   7 -16   6        8.74        6.03      8.06 o 
  -7 -15   6        4.64        4.65      8.45 o 
  -6 -15   6       33.34       12.79      6.75 o 
  -5 -15   6       72.91       77.93     15.70 o 
  -4 -15   6       16.91       13.54      7.05 o 
  -3 -15   6      138.59      147.36     24.99 o 
  -2 -15   6      473.14      495.12     94.31 o 
  -1 -15   6      439.03      528.66     91.86 o 
   0 -15   6     1573.02     1144.97    153.03 o 
   1 -15   6      267.59      118.46     55.63 o 
   2 -15   6      169.46      264.09     90.61 o 
   3 -15   6       72.04       93.64     14.59 o 
   4 -15   6      224.66      221.63     28.74 o 
   5 -15   6      171.58      193.40     31.06 o 
   6 -15   6        1.39        7.89      6.79 o 
   7 -15   6       16.04       19.52      8.84 o 
  -7 -14   6       61.38       47.81     22.30 o 
  -6 -14   6       11.88       17.94     13.75 o 
  -5 -14   6       58.73       51.64     14.92 o 
  -4 -14   6      296.99      229.75     35.06 o 
  -3 -14   6      710.31      733.42     61.96 o 
  -2 -14   6      468.42      456.88     87.35 o 
  -1 -14   6       34.49       -5.17     20.46 o 
   0 -14   6       60.86       22.01     29.91 o 
   1 -14   6      180.84      136.01     46.08 o 
   2 -14   6      167.87      180.93    100.98 o 
   3 -14   6      808.65      822.48     51.25 o 
   4 -14   6      165.52      114.00     26.81 o 
   5 -14   6       32.53       36.21     14.42 o 
   6 -14   6       20.80       15.79      9.56 o 
   7 -14   6       41.65       26.45      6.63 o 
   8 -14   6       21.64        5.27      5.17 o 
  -7 -13   6        8.71       14.98     14.42 o 
  -6 -13   6       47.56       30.26     10.16 o 
  -5 -13   6      280.91      282.72     34.97 o 
  -4 -13   6      185.61      211.55     28.88 o 
  -3 -13   6      197.62       91.30     65.01 o 
  -2 -13   6      151.67      126.71     49.27 o 
  -1 -13   6      263.74      187.81     52.43 o 
   0 -13   6     1340.88     1178.91    151.98 o 
   1 -13   6       79.46       23.85     75.40 o 
   2 -13   6      316.36      296.66     87.43 o 
   3 -13   6      341.65      342.14     33.05 o 
   4 -13   6      165.33      149.51     27.63 o 
   5 -13   6      164.71      153.56     27.29 o 
   6 -13   6       46.47       26.16     10.68 o 
   7 -13   6       11.46       17.20      5.42 o 
   8 -13   6        9.10        9.11     10.71 o 
  -7 -12   6       14.28       37.71     21.78 o 
  -6 -12   6       57.11       57.31     13.33 o 
  -5 -12   6      132.79      119.14     58.23 o 
  -4 -12   6      277.56      295.43     30.32 o 
  -3 -12   6       89.95        3.23     37.76 o 
  -2 -12   6      292.73      196.03     53.98 o 
  -1 -12   6      371.22      402.32     76.81 o 
   0 -12   6       20.13       -6.36     14.18 o 
   1 -12   6      565.90      347.04     82.05 o 
   2 -12   6      114.59       45.59     46.83 o 
   3 -12   6      134.13       88.37     97.04 o 
   4 -12   6      362.23      363.60     35.66 o 
   5 -12   6      160.61      193.44     26.77 o 
   6 -12   6      127.12      154.74     30.40 o 
   7 -12   6       21.64       22.80      6.76 o 
   8 -12   6       11.84       14.84      9.65 o 
  -8 -11   6        9.29       11.51      7.27 o 
  -7 -11   6       30.21       32.17     11.63 o 
  -6 -11   6       62.02       99.80     17.79 o 
  -5 -11   6       14.87       19.56      5.04 o 
  -4 -11   6       73.77       67.83     22.97 o 
  -3 -11   6       11.75      -37.63     42.14 o 
  -2 -11   6      449.95      405.66     77.98 o 
  -1 -11   6      241.37       83.91     33.37 o 
   0 -11   6      708.99      594.33     86.94 o 
   1 -11   6     2210.19     2106.65    167.43 o 
   2 -11   6     1740.28     1738.33    205.12 o 
   3 -11   6       46.83      139.47     70.12 o 
   4 -11   6       28.04       39.57     16.37 o 
   5 -11   6       22.41       14.75      6.96 o 
   6 -11   6       81.85      133.55     23.42 o 
   7 -11   6       88.40       78.01     10.81 o 
   8 -11   6        0.86       12.21      8.96 o 
  -8 -10   6       17.45       32.62     13.00 o 
  -7 -10   6       67.58       45.52     25.30 o 
  -6 -10   6      297.43      329.06     34.83 o 
  -5 -10   6       21.10        6.76     11.28 o 
  -4 -10   6       64.33       90.74     14.75 o 
  -3 -10   6       89.96      104.41     40.58 o 
  -2 -10   6     1685.47     1898.91    168.05 o 
  -1 -10   6      656.73      497.97     73.15 o 
   0 -10   6      113.57       51.94     37.09 o 
   1 -10   6      287.49      290.15     53.90 o 
   2 -10   6     1018.81      945.69    151.96 o 
   3 -10   6       12.96       39.14     33.64 o 
   4 -10   6       45.21       37.31     21.43 o 
   5 -10   6       82.53       40.89     21.08 o 
   6 -10   6       21.46       23.06     10.10 o 
   7 -10   6       21.08       22.46      9.43 o 
   8 -10   6        7.73       18.58     18.74 o 
  -8  -9   6       11.48       24.03     11.06 o 
  -7  -9   6      205.27      235.18     28.72 o 
  -6  -9   6       40.21       24.33      8.51 o 
  -5  -9   6      457.88      576.12     42.29 o 
  -4  -9   6       53.49       46.39     11.37 o 
  -3  -9   6       32.79        1.77     28.59 o 
  -2  -9   6      366.93      383.00     82.93 o 
  -1  -9   6      813.83      869.93    106.92 o 
   0  -9   6      111.47       82.97     27.31 o 
   1  -9   6     1130.04     1051.42    109.17 o 
   2  -9   6      432.01      497.22    102.70 o 
   3  -9   6       51.82       21.56     48.49 o 
   4  -9   6       99.80      106.79     20.63 o 
   5  -9   6      132.02      135.61     23.61 o 
   6  -9   6      215.10      202.32     26.10 o 
   7  -9   6      312.84      346.34     36.15 o 
   8  -9   6       32.74       35.90     11.09 o 
  -8  -8   6       56.43       74.37     20.54 o 
  -7  -8   6       77.43       88.69     16.78 o 
  -6  -8   6      282.44      294.33     30.33 o 
  -5  -8   6       91.50       47.66     15.67 o 
  -4  -8   6      372.48      406.14     37.95 o 
  -3  -8   6     1009.87     1117.44    121.72 o 
  -2  -8   6       38.66       29.84     34.03 o 
  -1  -8   6      805.65      822.67     91.63 o 
   0  -8   6      305.63      298.35     51.66 o 
   1  -8   6      960.80     1024.18    104.21 o 
   2  -8   6      662.61      542.00    108.64 o 
   3  -8   6      427.56      418.76     74.42 o 
   4  -8   6      258.18      357.95     35.83 o 
   5  -8   6       54.70       50.23     15.79 o 
   6  -8   6       86.48       94.95     17.49 o 
   7  -8   6        3.48       20.67      7.72 o 
   8  -8   6       43.62       52.71     13.82 o 
  -8  -7   6        3.28       31.20     10.32 o 
  -7  -7   6       11.88       16.01      7.81 o 
  -6  -7   6       56.93       55.63     10.18 o 
  -5  -7   6      101.41       87.38     17.41 o 
  -4  -7   6      303.02      268.40     43.90 o 
  -3  -7   6       83.82       23.37     50.21 o 
  -2  -7   6      194.69      200.80     44.09 o 
  -1  -7   6     1375.48     1354.53    126.25 o 
   0  -7   6      296.28      347.32     63.89 o 
   1  -7   6      240.80      323.18     57.96 o 
   2  -7   6       44.41        3.68     29.82 o 
   3  -7   6     1168.10     1285.73    128.08 o 
   4  -7   6      134.77      225.03     28.32 o 
   5  -7   6      113.13      114.58     22.78 o 
   6  -7   6      161.46      199.42     29.61 o 
   7  -7   6        7.52       -2.72      3.85 o 
   8  -7   6       14.21        9.80      3.85 o 
  -8  -6   6       12.15        4.99      6.97 o 
  -7  -6   6       21.98       26.71      8.90 o 
  -6  -6   6       17.70       27.79      9.67 o 
  -5  -6   6       10.39        8.88     31.38 o 
  -4  -6   6       16.98       29.37     13.72 o 
  -3  -6   6     1313.57     1317.81    139.16 o 
  -2  -6   6     2889.75     2733.42    168.71 o 
  -1  -6   6      977.53      789.99     86.54 o 
   0  -6   6      476.72      438.97     63.76 o 
   1  -6   6     1568.99     1499.14    119.68 o 
   2  -6   6     2298.35     2638.36    200.96 o 
   3  -6   6     1463.87     1580.49    142.35 o 
   4  -6   6       29.64       24.20     28.02 o 
   5  -6   6       26.71       28.35     17.23 o 
   6  -6   6      142.23      147.46     36.35 o 
   7  -6   6        0.26        3.46      3.25 o 
   8  -6   6       11.47        3.17     10.36 o 
  -8  -5   6       18.99       17.12     11.39 o 
  -7  -5   6       75.25       82.76     18.82 o 
  -6  -5   6       35.68       45.32     12.27 o 
  -5  -5   6      740.35      682.09     44.88 o 
  -4  -5   6       57.25      141.25     48.93 o 
  -3  -5   6      490.88      457.39     71.57 o 
  -2  -5   6     1324.17     1181.64    108.10 o 
  -1  -5   6      281.35      325.97     53.46 o 
   0  -5   6      373.23      527.20     75.32 o 
   1  -5   6      239.83      189.76     37.22 o 
   2  -5   6      513.89      561.21     93.43 o 
   3  -5   6       93.45       75.71     41.65 o 
   4  -5   6      110.47       77.65     29.41 o 
   5  -5   6     1162.53     1217.56     79.85 o 
   6  -5   6      309.49      316.92     37.55 o 
   7  -5   6       68.90       89.35     18.66 o 
   8  -5   6        0.68       -0.86      3.03 o 
  -8  -4   6        8.30       25.14     17.07 o 
  -7  -4   6       29.20       34.60     10.84 o 
  -6  -4   6      641.00      752.31     50.51 o 
  -5  -4   6      305.30      335.25     31.48 o 
  -4  -4   6     1031.86     1068.91    132.48 o 
  -3  -4   6       63.80       28.35     20.93 o 
  -2  -4   6      259.74      293.55     53.74 o 
  -1  -4   6       96.16       70.54     23.43 o 
   0  -4   6      462.18      432.40     67.63 o 
   1  -4   6       27.65       46.93     35.52 o 
   2  -4   6     1677.28     1720.48    141.04 o 
   3  -4   6       43.23       44.28     31.27 o 
   4  -4   6      710.95      687.97    127.68 o 
   5  -4   6       89.97       73.22     23.48 o 
   6  -4   6       76.14       54.39     18.07 o 
   7  -4   6       51.05       54.77     13.26 o 
   8  -4   6       16.70       15.35      6.62 o 
  -8  -3   6       21.61       35.06     19.19 o 
  -7  -3   6      119.57      158.12     29.82 o 
  -6  -3   6       41.13       62.11     17.26 o 
  -5  -3   6      177.70      143.24     22.62 o 
  -4  -3   6      300.03      288.53     75.81 o 
  -3  -3   6      110.00       49.68     21.22 o 
  -2  -3   6       34.86        7.26     36.25 o 
  -1  -3   6     1119.56     1216.70    102.89 o 
   0  -3   6    15447.90    15903.25    376.90 o 
   1  -3   6      589.82      617.12     79.65 o 
   2  -3   6      221.24      241.42     52.77 o 
   3  -3   6       88.55       86.12     40.33 o 
   4  -3   6      503.21      411.19     97.74 o 
   5  -3   6      215.45      170.65     22.75 o 
   6  -3   6      128.83      173.26     29.98 o 
   7  -3   6      149.06      159.64     25.51 o 
   8  -3   6       18.20       15.64      5.24 o 
  -8  -2   6        5.49        9.94      9.32 o 
  -7  -2   6       14.45        4.05     16.43 o 
  -6  -2   6       28.44        7.59      9.86 o 
  -5  -2   6      261.05      252.31     31.67 o 
  -4  -2   6      168.53      162.05     43.22 o 
  -3  -2   6      245.88      217.43     48.80 o 
  -2  -2   6     1255.52     1136.25    102.00 o 
  -1  -2   6      558.43      422.28     65.16 o 
   0  -2   6      385.34      340.16     46.94 o 
   1  -2   6     2155.11     2162.96    137.36 o 
   2  -2   6      158.72      107.73     31.48 o 
   3  -2   6        9.30      -17.73     17.73 o 
   4  -2   6      531.66      483.32     90.79 o 
   5  -2   6      126.75      119.89     32.59 o 
   6  -2   6      132.52      138.08     24.97 o 
   7  -2   6       23.81       22.25     11.20 o 
   8  -2   6        9.17       -3.87      5.55 o 
  -8  -1   6       18.54       45.13     20.65 o 
  -7  -1   6       11.79       11.40      7.27 o 
  -6  -1   6       11.99       20.63     53.26 o 
  -5  -1   6      183.77      244.81     30.21 o 
  -4  -1   6      849.77      869.13    104.85 o 
  -3  -1   6      674.72      557.72     85.84 o 
  -2  -1   6      892.92      975.58     95.67 o 
  -1  -1   6     1658.87     1594.56    116.06 o 
   0  -1   6     5813.99     5989.05    217.91 o 
   1  -1   6     1385.91     1342.24    106.09 o 
   2  -1   6     1663.47     1645.49    159.69 o 
   3  -1   6      334.14      321.32     68.43 o 
   4  -1   6      188.73      149.13     45.77 o 
   5  -1   6      263.99      251.55     30.56 o 
   6  -1   6       67.37       84.11     16.92 o 
   7  -1   6        9.53       11.35     10.84 o 
   8  -1   6        8.04        2.33      2.49 o 
  -8   0   6        4.04       13.53     13.24 o 
  -7   0   6        6.20        9.06      3.30 o 
  -6   0   6        8.69       11.60      8.29 o 
  -5   0   6      515.76      539.99     52.19 o 
  -4   0   6      548.73      435.96     82.65 o 
  -3   0   6     1215.24     1094.24    120.14 o 
  -2   0   6      219.00      241.36     60.43 o 
  -1   0   6       43.59       15.97     14.20 o 
   0   0   6     1326.32     1074.96     84.61 o 
   1   0   6     1730.45     1948.37    145.91 o 
   2   0   6      753.37      726.90    103.50 o 
   3   0   6     1198.64     1163.06    132.19 o 
   4   0   6     1266.58     1275.66    164.52 o 
   5   0   6      554.07      545.50     41.07 o 
   6   0   6        4.71        6.09      7.05 o 
   7   0   6       68.70      101.55     24.46 o 
   8   0   6       41.03       33.47     14.74 o 
  -8   1   6       18.25       30.90     16.99 o 
  -7   1   6       12.99       33.76     14.97 o 
  -6   1   6        9.99        5.44     10.74 o 
  -5   1   6      147.99      110.20     32.40 o 
  -4   1   6      904.98      887.15    119.73 o 
  -3   1   6      726.71      570.90     96.51 o 
  -2   1   6      920.28     1055.47    125.42 o 
  -1   1   6     1871.95     1939.68    133.85 o 
   0   1   6     5823.07     5805.45    196.60 o 
   1   1   6     1242.09     1145.47    123.62 o 
   2   1   6     1520.52     1416.83    145.89 o 
   3   1   6      351.22      348.24     70.79 o 
   4   1   6      240.10      330.51     81.55 o 
   5   1   6      274.99      293.98     29.90 o 
   6   1   6       66.11       54.23     14.32 o 
   7   1   6        9.00        1.69     10.28 o 
   8   1   6        5.37        1.26      7.86 o 
  -8   2   6        6.17       19.13     17.19 o 
  -7   2   6       14.88       17.45     10.31 o 
  -6   2   6       26.31       22.35      8.08 o 
  -5   2   6      251.91      192.17     38.05 o 
  -4   2   6      191.63      240.63     82.29 o 
  -3   2   6      207.76      254.20     64.00 o 
  -2   2   6     1268.09     1192.33    134.53 o 
  -1   2   6      650.35      722.80     93.97 o 
   0   2   6      286.96      255.53     41.51 o 
   1   2   6     2273.61     2328.43    150.07 o 
   2   2   6      130.60      107.17     43.87 o 
   3   2   6        1.64       13.42     39.67 o 
   4   2   6      502.89      503.16     93.87 o 
   5   2   6      106.45       84.02     18.58 o 
   6   2   6      144.95      160.75     23.70 o 
   7   2   6       18.73       49.23     17.17 o 
   8   2   6       11.37        7.51      5.15 o 
  -8   3   6       22.68       49.14     22.77 o 
  -7   3   6      127.77      163.52     47.08 o 
  -6   3   6       31.60       38.00     13.69 o 
  -5   3   6      146.25      146.18     26.99 o 
  -4   3   6      295.87      290.08     92.47 o 
  -3   3   6      144.40       66.17     30.70 o 
  -2   3   6       40.74       24.78     22.50 o 
  -1   3   6     1075.94     1271.01    128.73 o 
   0   3   6    15416.99    15884.18    405.60 o 
   1   3   6      467.42      478.24     67.67 o 
   2   3   6      246.42      193.78     52.49 o 
   3   3   6       72.12       88.76     32.71 o 
   4   3   6      515.47      383.98     82.43 o 
   5   3   6      246.58      215.19     31.07 o 
   6   3   6      141.91      164.26     33.19 o 
   7   3   6      145.49      174.91     25.69 o 
   8   3   6       14.48       25.92     12.79 o 
  -8   4   6        9.68       16.54     14.42 o 
  -7   4   6       27.39       24.22     13.95 o 
  -6   4   6      615.56      722.62     56.36 o 
  -5   4   6      311.71      314.82     35.10 o 
  -4   4   6     1057.29     1305.33    282.52 o 
  -3   4   6       58.34       67.71     52.41 o 
  -2   4   6      253.62      248.62     52.37 o 
  -1   4   6      139.63      121.93     47.01 o 
   0   4   6      496.83      437.75     65.21 o 
   1   4   6       22.18       -3.34     21.52 o 
   2   4   6     1709.02     1718.71    145.03 o 
   3   4   6       99.78       98.26     32.93 o 
   4   4   6      667.58      735.54     72.50 o 
   5   4   6       90.29       69.18     14.60 o 
   6   4   6       66.33       70.92     23.19 o 
   7   4   6       50.32       57.91     20.64 o 
   8   4   6       15.67        8.16      8.31 o 
  -8   5   6       20.90       30.87     17.90 o 
  -7   5   6       60.47       83.41     32.86 o 
  -6   5   6       26.50       28.49     11.35 o 
  -5   5   6      700.57      653.10     52.59 o 
  -4   5   6       62.08       28.43     36.46 o 
  -3   5   6      354.55      391.13     94.70 o 
  -2   5   6     1386.81     1423.08     84.42 o 
  -1   5   6      401.15      381.25     72.58 o 
   0   5   6      427.44      634.01     52.44 o 
   1   5   6      247.13      204.68     44.01 o 
   2   5   6      567.67      609.88    101.80 o 
   3   5   6       56.20        3.29     20.00 o 
   4   5   6      102.64       12.79     15.84 o 
   5   5   6     1213.42     1292.74     73.51 o 
   6   5   6      314.07      357.36     39.41 o 
   7   5   6       85.58      111.60     20.66 o 
   8   5   6        0.90       23.96      8.71 o 
  -8   6   6       13.52       11.43      5.31 o 
  -7   6   6       21.11       35.54     18.78 o 
  -6   6   6       15.88       31.46     27.51 o 
  -5   6   6       10.53       10.11      6.62 o 
  -4   6   6       14.79       19.38     13.25 o 
  -3   6   6     1341.90     1450.19    243.44 o 
  -2   6   6     2510.79     2325.88    111.50 o 
  -1   6   6      943.04      793.64     61.37 o 
   0   6   6      420.11      423.46     44.20 o 
   1   6   6     1370.06     1372.75    141.82 o 
   2   6   6     2440.19     2646.52    209.54 o 
   3   6   6     1443.17     1478.94    165.62 o 
   4   6   6       41.60       46.77     24.88 o 
   5   6   6       16.74       35.51     19.32 o 
   6   6   6      145.78      199.36     30.51 o 
   7   6   6        0.29        1.71      6.06 o 
   8   6   6       10.29       10.27      3.62 o 
  -8   7   6        3.32       -2.69     11.26 o 
  -7   7   6       12.88       -4.71      4.71 o 
  -6   7   6       59.15       47.74     76.70 o 
  -5   7   6      100.66      124.31     24.03 o 
  -4   7   6      276.57      286.97     29.07 o 
  -3   7   6       56.21       18.88     83.01 o 
  -2   7   6      175.83      175.92     29.12 o 
  -1   7   6     1363.93     1372.27     82.88 o 
   0   7   6      320.52      448.73     46.55 o 
   1   7   6      288.15      296.30     65.98 o 
   2   7   6       81.88      107.10     40.38 o 
   3   7   6     1305.98     1292.39    185.93 o 
   4   7   6      135.28      159.68     41.12 o 
   5   7   6      111.94      165.32     50.54 o 
   6   7   6      141.58      192.11     28.87 o 
   7   7   6        2.48       -2.32      9.50 o 
   8   7   6       13.04       10.90      3.77 o 
  -8   8   6       58.83       61.08     20.79 o 
  -7   8   6       73.94       63.83     27.74 o 
  -6   8   6      301.64      336.87     68.08 o 
  -5   8   6       98.20      102.20     21.02 o 
  -4   8   6      417.39      494.20     39.18 o 
  -3   8   6     1044.84     1350.51    294.43 o 
  -2   8   6       62.98       29.02     17.96 o 
  -1   8   6      748.44      725.05     61.13 o 
   0   8   6      327.00      306.25     39.06 o 
   1   8   6     1108.54     1092.47    129.32 o 
   2   8   6      667.05      530.42     90.28 o 
   3   8   6      334.26      352.58     79.77 o 
   4   8   6      237.16      278.38     46.79 o 
   5   8   6       53.39       41.97     47.27 o 
   6   8   6       83.43      111.31     21.96 o 
   7   8   6        2.39       15.13      5.01 o 
   8   8   6       37.78       40.20     16.32 o 
  -8   9   6       13.43        6.71      9.79 o 
  -7   9   6      215.62      169.99     44.96 o 
  -6   9   6       44.72       17.33     29.39 o 
  -5   9   6      425.87      445.89     88.87 o 
  -4   9   6       70.22       63.03     13.32 o 
  -3   9   6       36.58      -41.93     41.93 o 
  -2   9   6      388.92      365.05     45.90 o 
  -1   9   6      741.47      728.92     62.82 o 
   0   9   6       85.94       44.63     19.32 o 
   1   9   6      972.01      909.16    119.90 o 
   2   9   6      463.07      502.54     92.37 o 
   3   9   6       60.61       75.82     61.40 o 
   4   9   6       98.23      114.67     39.52 o 
   5   9   6      139.98      131.67     24.12 o 
   6   9   6      202.75      129.79     41.66 o 
   7   9   6      303.93      341.20     35.87 o 
   8   9   6       34.47       37.52      8.26 o 
  -8  10   6       16.01       13.10      9.87 o 
  -7  10   6       69.41       32.38     20.82 o 
  -6  10   6      293.91      313.55     89.16 o 
  -5  10   6       26.79        8.72     14.78 o 
  -4  10   6       56.04       72.21     18.11 o 
  -3  10   6       73.14       -3.84     37.35 o 
  -2  10   6     1994.14     2177.41    116.56 o 
  -1  10   6      542.07      405.41     47.08 o 
   0  10   6      110.52       83.81     23.22 o 
   1  10   6      337.95      382.19     76.49 o 
   2  10   6      898.69      908.55    126.10 o 
   3  10   6       17.95       84.86     45.13 o 
   4  10   6       56.91       73.24     36.47 o 
   5  10   6       82.37       82.06     19.14 o 
   6  10   6       25.21       10.20      8.94 o 
   7  10   6       26.83       31.67     12.45 o 
   8  10   6        8.55       11.15      5.55 o 
  -8  11   6       10.17        5.81      8.59 o 
  -7  11   6       30.17       14.30      8.51 o 
  -6  11   6       64.17       79.82     45.08 o 
  -5  11   6       16.55       27.75     15.17 o 
  -4  11   6       52.88       52.46     14.48 o 
  -3  11   6       20.17       32.53     44.09 o 
  -2  11   6      457.22      385.70     50.40 o 
  -1  11   6      240.81      177.38     39.21 o 
   0  11   6      713.14      723.83     67.93 o 
   1  11   6     2256.67     2011.43    182.04 o 
   2  11   6     1632.44     1628.36    171.73 o 
   3  11   6       49.17       -0.49     29.29 o 
   4  11   6       26.93       36.08     11.35 o 
   5  11   6       37.84       50.90     14.76 o 
   6  11   6       90.78      128.03     21.39 o 
   7  11   6       94.23      110.40     19.42 o 
   8  11   6        1.07       -5.97     20.83 o 
  -8  12   6        3.13       12.36      8.33 o 
  -7  12   6       15.02       14.09      4.88 o 
  -6  12   6       59.60       19.35     27.12 o 
  -5  12   6      126.31      151.07     38.16 o 
  -4  12   6      248.32      333.39     38.82 o 
  -3  12   6       71.54      107.50     55.92 o 
  -2  12   6      284.67      244.20     43.16 o 
  -1  12   6      417.07      427.10     53.58 o 
   0  12   6       22.14        0.45      5.38 o 
   1  12   6      577.33      445.51     99.34 o 
   2  12   6       85.07       29.61     33.21 o 
   3  12   6      142.37       74.64    108.09 o 
   4  12   6      400.84      454.16     46.23 o 
   5  12   6      141.55      164.66     26.49 o 
   6  12   6      124.24      126.91     38.71 o 
   7  12   6       19.69       39.28     12.05 o 
  -7  13   6       10.55       39.50     17.14 o 
  -6  13   6       47.30       22.82     39.11 o 
  -5  13   6      311.73      298.39    104.66 o 
  -4  13   6      186.00      138.39     25.25 o 
  -3  13   6      177.69      188.90     76.63 o 
  -2  13   6      155.72      139.97     32.81 o 
  -1  13   6      239.77      147.34     29.46 o 
   0  13   6     1328.10     1074.91     91.91 o 
   1  13   6       53.90       78.45     42.88 o 
   2  13   6      340.59      313.48     84.29 o 
   3  13   6      360.06      445.50     60.56 o 
   4  13   6      171.22      178.85     27.60 o 
   5  13   6      141.96      130.52     26.81 o 
   6  13   6       38.44       42.30     16.48 o 
   7  13   6       10.25       23.07      9.12 o 
   8  13   6        7.58        2.33      3.78 o 
  -7  14   6       61.15       67.87     22.88 o 
  -6  14   6       16.15      -23.37     69.16 o 
  -5  14   6       67.99       62.93     20.11 o 
  -4  14   6      282.34      284.48     33.84 o 
  -3  14   6      806.08      682.03     60.70 o 
  -2  14   6      438.24      397.64     60.39 o 
  -1  14   6       23.85       42.28     17.07 o 
   0  14   6       20.12        1.37     33.56 o 
   1  14   6      208.37      173.31     65.95 o 
   2  14   6      184.59      155.77     64.66 o 
   3  14   6      721.64      712.41     50.30 o 
   4  14   6      150.38      154.97     28.45 o 
   5  14   6       38.00       36.21     33.28 o 
   6  14   6       16.45       25.15     10.47 o 
   7  14   6       38.77       39.68      9.67 o 
  -7  15   6        4.18        3.66      8.29 o 
  -6  15   6       34.17       33.78     15.55 o 
  -5  15   6       86.65       75.09     19.19 o 
  -4  15   6       18.41       19.42     21.96 o 
  -3  15   6      128.10       46.75     26.00 o 
  -2  15   6      510.64      499.34     68.24 o 
  -1  15   6      449.24      508.77     62.30 o 
   0  15   6     1548.16     1343.35    106.85 o 
   1  15   6      254.20      388.15     96.38 o 
   2  15   6      188.15      194.07     92.08 o 
   3  15   6       92.40       85.59     16.53 o 
   4  15   6      248.63      300.14     36.13 o 
   5  15   6      148.34      201.81     30.02 o 
   6  15   6        3.20        7.87      8.51 o 
   7  15   6       18.78       27.91      9.27 o 
  -7  16   6        5.16        8.46      1.41 o 
  -6  16   6       17.26        6.91      5.56 o 
  -5  16   6       68.22       67.83     33.18 o 
  -4  16   6      250.25      245.17     38.80 o 
  -3  16   6       18.83        7.50     26.26 o 
  -2  16   6      678.17      735.54     84.95 o 
  -1  16   6       52.27       77.64     24.33 o 
   0  16   6      536.26      497.80     66.05 o 
   1  16   6      781.00      957.80    162.63 o 
   2  16   6     1364.02     1412.60    267.47 o 
   3  16   6      475.77      503.05     45.46 o 
   4  16   6       96.12      177.30     24.70 o 
   5  16   6      120.44       92.53     19.35 o 
   6  16   6       40.77       31.60      8.15 o 
   7  16   6        7.29        4.39      3.54 o 
  -7  17   6       72.78       97.41     26.39 o 
  -6  17   6       15.53       27.97      9.89 o 
  -5  17   6       77.10       84.01     22.07 o 
  -4  17   6       89.84       57.93     20.36 o 
  -3  17   6      329.10      313.84     31.75 o 
  -2  17   6       71.99       13.64     33.84 o 
  -1  17   6     1213.98     1157.58    104.21 o 
   0  17   6       69.79       69.79     43.75 o 
   1  17   6       91.83       66.41     55.07 o 
   2  17   6      121.30      152.42     19.94 o 
   3  17   6       95.77       33.86     16.86 o 
   4  17   6      401.23      382.97     60.40 o 
   5  17   6       94.50      119.37     21.59 o 
   6  17   6        1.79        3.70      5.45 o 
   7  17   6       63.60       48.82      8.90 o 
  -7  18   6       11.70       34.98     14.56 o 
  -6  18   6       45.66       29.69     10.85 o 
  -5  18   6        2.25       20.29      7.57 o 
  -4  18   6      433.41      398.46     51.35 o 
  -3  18   6       72.24       49.04     24.28 o 
  -2  18   6      343.68      329.63     38.69 o 
  -1  18   6      394.88      410.77     63.08 o 
   0  18   6      451.42      477.98     65.37 o 
   1  18   6      643.38      585.21     78.65 o 
   2  18   6      102.26      111.97     17.36 o 
   3  18   6      104.16      100.73     18.52 o 
   4  18   6        9.93       19.41      8.76 o 
   5  18   6       83.95       91.55     24.55 o 
   6  18   6       83.90       77.87     19.35 o 
   7  18   6       13.90       21.81      6.06 o 
  -6  19   6       90.57      101.82     21.97 o 
  -5  19   6      102.24      121.43     19.80 o 
  -4  19   6      111.11      138.07     25.51 o 
  -3  19   6       23.00       13.27     15.85 o 
  -2  19   6      272.01      326.12     31.68 o 
  -1  19   6      257.11      250.71     27.64 o 
   0  19   6       46.82       35.02     16.46 o 
   1  19   6       67.60       92.88     16.58 o 
   2  19   6      723.85      645.18     48.77 o 
   3  19   6       54.42       29.72      9.61 o 
   4  19   6       11.76       12.90      5.57 o 
   5  19   6       28.77       26.11      7.44 o 
   6  19   6      112.91       97.91     20.08 o 
   7  19   6       12.06        0.60      3.03 o 
  -6  20   6       53.18       35.68     11.03 o 
  -5  20   6       17.58        5.68      6.72 o 
  -4  20   6       86.83       76.53     20.86 o 
  -3  20   6      186.68      117.82     32.77 o 
  -2  20   6      282.02      343.73     32.91 o 
  -1  20   6      395.25      453.23     34.22 o 
   0  20   6       53.78       49.10      9.75 o 
   1  20   6      609.55      729.78     40.89 o 
   2  20   6      200.51      197.41     27.49 o 
   3  20   6      484.54      327.62     41.56 o 
   4  20   6      150.90      172.55     23.03 o 
   5  20   6       16.65       38.56      9.82 o 
   6  20   6       66.59       78.99     14.10 o 
   7  20   6       16.56       25.99      8.65 o 
  -6  21   6       17.32        4.39     20.19 o 
  -5  21   6       71.79       61.77     12.97 o 
  -4  21   6      139.43      161.69     23.47 o 
  -3  21   6      259.75      261.43     36.24 o 
  -2  21   6       32.75       66.97     14.67 o 
  -1  21   6      240.23      203.44     22.92 o 
   0  21   6      129.51      127.93     17.16 o 
   1  21   6      919.93     1074.26     49.94 o 
   2  21   6      259.79      259.73     31.35 o 
   3  21   6      154.79      148.67     24.27 o 
   4  21   6      115.20      108.41     20.73 o 
   5  21   6       14.43       19.45      8.00 o 
   6  21   6       66.85       80.65     13.96 o 
   7  21   6        6.25        6.22      2.93 o 
  -6  22   6      126.53      196.89     36.71 o 
  -5  22   6       53.15       68.91     14.56 o 
  -4  22   6       45.76       34.64      8.28 o 
  -3  22   6       44.49       51.90     14.41 o 
  -2  22   6       91.06       60.63     34.13 o 
  -1  22   6      968.16     1029.90     52.58 o 
   0  22   6      138.95      200.93     22.02 o 
   1  22   6      233.67      261.76     22.23 o 
   2  22   6       18.57        1.95     20.45 o 
   3  22   6       44.60       59.59     14.49 o 
   4  22   6       95.37       84.49     17.57 o 
   5  22   6       47.58       38.14     13.09 o 
   6  22   6       41.30       56.99     13.13 o 
   7  22   6       19.63        2.89      3.50 o 
  -5  23   6       71.53       92.05     15.41 o 
  -4  23   6      189.25      240.43     27.31 o 
  -3  23   6      110.37       97.55     19.69 o 
  -2  23   6        2.38        3.53     16.72 o 
  -1  23   6       76.86       71.17     13.30 o 
   0  23   6       37.43       40.80      9.92 o 
   1  23   6       18.02        9.54      6.53 o 
   2  23   6      232.02      232.63     22.30 o 
   3  23   6      396.27      374.83     38.59 o 
   4  23   6       18.59        7.85      8.02 o 
   5  23   6       89.29       99.82     21.13 o 
   6  23   6       57.54       71.11     14.10 o 
  -5  24   6       34.36       35.30      8.45 o 
  -4  24   6       34.00       30.76     11.52 o 
  -3  24   6      292.38      337.00     38.39 o 
  -2  24   6      115.67       98.94     23.91 o 
  -1  24   6       25.08       17.36      6.73 o 
   0  24   6       75.69       97.78     15.10 o 
   1  24   6      449.19      564.42     34.07 o 
   2  24   6       41.97       54.01     10.35 o 
   3  24   6      219.43      250.70     30.78 o 
   4  24   6      248.94      282.42     30.92 o 
   5  24   6        2.39        2.78      7.57 o 
   6  24   6       50.55       46.49      9.30 o 
  -5  25   6       60.59       68.07     14.39 o 
  -4  25   6      156.67      153.79     20.77 o 
  -3  25   6      149.88      166.07     26.95 o 
  -2  25   6       36.22       22.69      7.86 o 
  -1  25   6      294.05      303.02     32.17 o 
   0  25   6       94.40       85.14     11.62 o 
   1  25   6      324.99      326.56     26.11 o 
   2  25   6       70.36       76.98     11.74 o 
   3  25   6       66.76       79.06     14.20 o 
   4  25   6        9.40       -1.60      3.80 o 
   5  25   6       77.69       88.45     15.52 o 
   6  25   6        6.77        5.92      3.68 o 
  -5  26   6       30.72       12.92     13.90 o 
  -4  26   6       52.30       63.38     12.45 o 
  -3  26   6      124.33      128.38     22.72 o 
  -2  26   6       18.48       28.54      9.04 o 
  -1  26   6       33.93       35.93     13.77 o 
   0  26   6      438.09      453.82     27.77 o 
   1  26   6       16.00        6.55      5.94 o 
   2  26   6      159.02      177.64     20.52 o 
   3  26   6       78.68       90.20     14.92 o 
   4  26   6        3.25       -2.29      2.67 o 
   5  26   6       27.27       39.70      8.68 o 
   6  26   6       13.37       10.14      3.57 o 
  -5  27   6       49.27       52.45     13.08 o 
  -4  27   6       16.31        5.63     11.17 o 
  -3  27   6      154.15      193.41     23.83 o 
  -2  27   6      124.59      154.25     22.37 o 
  -1  27   6       66.56       60.52     14.63 o 
   0  27   6      535.07      526.47     37.38 o 
   1  27   6       42.46       28.30      7.64 o 
   2  27   6       53.62       46.25     10.44 o 
   3  27   6      122.72      145.23     17.54 o 
   4  27   6       45.93       55.69     11.57 o 
   5  27   6        2.50        3.94      4.16 o 
   6  27   6        6.58        1.29      2.50 o 
  -5  28   6       12.56       11.71     13.57 o 
  -4  28   6       45.67       45.61      9.91 o 
  -3  28   6       21.38        8.16     13.16 o 
  -2  28   6       14.72        9.25      6.47 o 
  -1  28   6      102.81      117.96     17.16 o 
   0  28   6       16.30       14.68      4.70 o 
   1  28   6       21.71       11.80      7.10 o 
   2  28   6       67.67       63.42     11.12 o 
   3  28   6      106.96      113.16     17.71 o 
   4  28   6       47.71       55.07     10.39 o 
   5  28   6       23.37       19.08      4.77 o 
  -5  29   6       35.44       40.19     10.83 o 
  -4  29   6       23.64       20.99      6.83 o 
  -3  29   6       35.96       52.77     15.01 o 
  -2  29   6       36.47       51.93     15.15 o 
  -1  29   6       48.11       59.15     11.75 o 
   0  29   6       62.26       61.00     12.10 o 
   1  29   6      251.80      266.76     24.00 o 
   2  29   6       14.19        7.87      4.04 o 
   3  29   6        1.95        2.47      6.09 o 
   4  29   6        6.74       13.53      4.10 o 
   5  29   6       42.98       43.20      8.26 o 
  -5  30   6       17.99        2.21     19.31 o 
  -4  30   6       18.78       13.08      4.45 o 
  -3  30   6       50.59       32.71     10.56 o 
  -2  30   6       99.47       85.44     18.84 o 
  -1  30   6      312.12      327.91     25.81 o 
   0  30   6        6.33       10.23      4.85 o 
   1  30   6       24.29       19.71      6.90 o 
   2  30   6        3.19        4.87      3.03 o 
   3  30   6       25.45       32.67      8.20 o 
   4  30   6       29.54       26.64      6.69 o 
   5  30   6       19.88        5.71      2.83 o 
  -5  31   6       24.75       49.10     15.05 o 
  -4  31   6        8.67        5.71      4.41 o 
  -3  31   6       14.96       18.48      8.65 o 
  -2  31   6        9.26        3.98      4.33 o 
  -1  31   6       33.48       10.82      6.55 o 
   0  31   6       70.25       93.58     14.57 o 
   1  31   6       49.90       55.51     10.65 o 
   2  31   6       53.41       48.39     10.10 o 
   3  31   6       13.17        7.18      4.01 o 
   4  31   6       23.83       21.99      4.79 o 
   5  31   6        5.47       -0.92      2.54 o 
  -4  32   6       22.74       24.91      8.57 o 
  -3  32   6       30.53       27.66      7.09 o 
  -2  32   6       18.62       17.93      4.65 o 
  -1  32   6       62.12       62.37     12.50 o 
   0  32   6      118.83      113.42     15.57 o 
   1  32   6      184.35      176.10     18.81 o 
   2  32   6       62.59       59.47     10.40 o 
   3  32   6       21.07        8.73      4.90 o 
   4  32   6       14.83       11.54      3.90 o 
  -4  33   6       25.10       17.41     11.96 o 
  -3  33   6        3.55       12.40      4.66 o 
  -2  33   6        1.22        0.25      3.13 o 
  -1  33   6       20.27       22.52      8.13 o 
   0  33   6      133.25      134.96     15.90 o 
   1  33   6        4.85       12.39      5.97 o 
   2  33   6       32.80       46.61      9.23 o 
   3  33   6       23.87       16.26      3.12 o 
   4  33   6        8.09       -1.38      9.27 o 
  -4  34   6       23.77       27.96     10.65 o 
  -3  34   6       14.57        5.95      4.90 o 
  -2  34   6        9.63       10.74      5.89 o 
  -1  34   6        5.03        3.88      3.59 o 
   0  34   6        1.69        5.59      3.80 o 
   1  34   6       11.93        5.12      6.01 o 
   2  34   6        4.85        4.36      5.43 o 
   3  34   6       18.44       19.90      5.46 o 
  -3  35   6        6.31        1.98      4.12 o 
  -2  35   6       44.21       52.69     10.74 o 
  -1  35   6        8.53        9.23      4.90 o 
   0  35   6       16.91        6.91     10.42 o 
   1  35   6        5.25        1.44      2.16 o 
   2  35   6        9.56        8.68      3.78 o 
   3  35   6        4.19        3.00      7.29 o 
  -3  36   6       18.10       12.44      6.96 o 
  -2  36   6        9.27       14.93      6.81 o 
  -1  36   6       13.10       11.45      5.18 o 
   0  36   6       36.80       41.65     12.73 o 
   1  36   6       44.96       48.65      9.61 o 
   2  36   6        7.12        9.42      4.89 o 
   3  36   6       60.62       33.28     11.72 o 
  -2  37   6        3.24        5.44      3.54 o 
  -1  37   6       26.32       38.96     10.33 o 
   0  37   6       17.80       17.60      7.10 o 
   1  37   6       22.57       31.42      8.55 o 
   2  37   6        3.91       21.64     11.43 o 
  -1  38   6       10.79       20.20      8.49 o 
   0  38   6       17.15       26.07      7.82 o 
   1  38   6       24.03       27.48     11.03 o 
  -1 -37   7       17.64       23.24     11.08 o 
  -2 -36   7        8.98        0.66      1.80 o 
  -1 -36   7       88.82      100.67     17.86 o 
   0 -36   7       33.19       30.85      7.93 o 
   1 -36   7       35.55       33.31     10.69 o 
   2 -36   7       14.29        4.99     12.25 o 
  -2 -35   7        4.09        2.93      5.34 o 
  -1 -35   7        5.95        9.31      3.19 o 
   0 -35   7       82.28       94.63     12.90 o 
   1 -35   7        6.01       -0.32      7.92 o 
   2 -35   7        0.63       -1.60      3.96 o 
  -3 -34   7        5.98       19.41     12.14 o 
  -2 -34   7       20.39       23.52     10.28 o 
  -1 -34   7       17.84       26.23      8.92 o 
   0 -34   7        5.16       -5.57      5.57 o 
   1 -34   7        3.04        2.48      3.35 o 
   2 -34   7        1.68        3.12      5.79 o 
   3 -34   7       15.46        7.25      4.47 o 
  -3 -33   7        8.10        9.77     13.44 o 
  -2 -33   7       17.09       17.28      6.47 o 
  -1 -33   7       26.11       24.99      9.92 o 
   0 -33   7       20.36       23.99      4.33 o 
   1 -33   7       84.80       62.08     10.97 o 
   2 -33   7        4.73       11.78      6.44 o 
   3 -33   7        6.89       10.82      5.15 o 
  -4 -32   7       45.20       25.50     15.37 o 
  -3 -32   7       19.04        9.14     11.11 o 
  -2 -32   7        5.33       10.46      4.94 o 
  -1 -32   7        2.63       13.72      3.05 o 
   0 -32   7        1.45        3.42      4.42 o 
   1 -32   7       92.98       85.93     13.82 o 
   2 -32   7       21.33        6.57      9.97 o 
   3 -32   7        6.10       10.21      3.98 o 
  -4 -31   7       16.06       11.15      5.31 o 
  -3 -31   7       16.39       27.28      7.53 o 
  -2 -31   7       10.74        7.61      2.49 o 
  -1 -31   7       39.76       32.34     10.15 o 
   0 -31   7       26.47       24.97      6.31 o 
   1 -31   7       62.28       75.90     14.28 o 
   2 -31   7        8.41       17.78      3.69 o 
   3 -31   7       14.74       18.35      7.30 o 
   4 -31   7       46.47       32.92      6.62 o 
  -4 -30   7       13.91        2.70      4.71 o 
  -3 -30   7       13.27        3.39      5.48 o 
  -2 -30   7        1.42        2.11      8.00 o 
  -1 -30   7       18.38        8.33      3.81 o 
   0 -30   7        1.67        8.55      4.77 o 
   1 -30   7       22.66       15.57     10.30 o 
   2 -30   7        0.51        9.42      8.40 o 
   3 -30   7        6.52       -3.33      6.46 o 
   4 -30   7        2.54       -2.34      7.86 o 
  -5 -29   7       24.42       22.25      1.40 o 
  -4 -29   7       58.57       70.91     11.43 o 
  -3 -29   7      106.61      112.35     20.77 o 
  -2 -29   7       25.73       23.66      7.22 o 
  -1 -29   7        1.32        8.47     10.44 o 
   0 -29   7       28.98       25.11      7.18 o 
   1 -29   7        0.58       11.05      9.28 o 
   2 -29   7       21.26       12.67      4.63 o 
   3 -29   7       15.56       37.48     11.08 o 
   4 -29   7       21.88       36.65      9.98 o 
   5 -29   7       29.40       12.04      9.77 o 
  -5 -28   7       19.89       14.88      6.65 o 
  -4 -28   7       18.38       26.09      5.72 o 
  -3 -28   7      107.99      105.33     16.52 o 
  -2 -28   7       72.36       66.63     16.26 o 
  -1 -28   7      151.84      175.39     22.35 o 
   0 -28   7      118.95      130.29     18.99 o 
   1 -28   7       19.99       31.91     11.37 o 
   2 -28   7       28.88       32.22     13.12 o 
   3 -28   7      105.59      135.42     22.33 o 
   4 -28   7      120.91      111.46     14.90 o 
   5 -28   7       31.51       26.64      8.72 o 
  -5 -27   7       27.21       20.49      9.10 o 
  -4 -27   7      109.84      140.16     18.65 o 
  -3 -27   7       15.26       18.48      9.35 o 
  -2 -27   7      261.12      264.10     25.50 o 
  -1 -27   7      190.43      195.58     23.37 o 
   0 -27   7       24.73       21.42      7.38 o 
   1 -27   7      117.73      126.74     16.88 o 
   2 -27   7       59.12       41.78     17.29 o 
   3 -27   7       83.97      101.31     19.63 o 
   4 -27   7       20.88       16.45      9.02 o 
   5 -27   7        4.78        3.23      6.04 o 
  -6 -26   7        4.27       13.76      7.67 o 
  -5 -26   7       18.11       34.64     10.20 o 
  -4 -26   7        2.49       -3.01      5.40 o 
  -3 -26   7       12.56       11.36      6.54 o 
  -2 -26   7      268.10      243.41     28.16 o 
  -1 -26   7      147.25      146.35     20.41 o 
   0 -26   7      166.08      168.38     23.96 o 
   1 -26   7      242.21      254.09     26.72 o 
   2 -26   7      677.99      732.43     51.01 o 
   3 -26   7        3.93       15.23      5.55 o 
   4 -26   7       15.25       11.87      6.96 o 
   5 -26   7       10.84        0.34      4.84 o 
  -6 -25   7       20.23       29.25     12.26 o 
  -5 -25   7       59.15       85.91     13.16 o 
  -4 -25   7      250.07      320.88     31.08 o 
  -3 -25   7       45.99       15.43     10.35 o 
  -2 -25   7       21.48       18.30      9.17 o 
  -1 -25   7       18.87       23.45      9.29 o 
   0 -25   7       36.76       41.77      9.41 o 
   1 -25   7      121.97      144.39     20.53 o 
   2 -25   7      111.92      126.17     19.21 o 
   3 -25   7       49.41       55.43     10.67 o 
   4 -25   7        4.60        8.06      4.28 o 
   5 -25   7       62.36       73.91     14.81 o 
   6 -25   7        9.09       10.75      5.37 o 
  -6 -24   7        5.78       -0.79      6.15 o 
  -5 -24   7        4.70       12.69      5.25 o 
  -4 -24   7        6.94        7.78      8.42 o 
  -3 -24   7       84.84      110.59     17.49 o 
  -2 -24   7       44.88       58.09     13.17 o 
  -1 -24   7      479.23      480.60     35.87 o 
   0 -24   7      100.01       84.53     12.67 o 
   1 -24   7      511.98      515.37     39.44 o 
   2 -24   7      275.55      258.39     26.88 o 
   3 -24   7       55.77       43.13     11.76 o 
   4 -24   7       38.19       46.59      9.00 o 
   5 -24   7       27.68       20.21      7.16 o 
   6 -24   7       15.21       13.07     13.04 o 
  -6 -23   7       43.48       54.93     13.30 o 
  -5 -23   7        9.30       13.89      8.81 o 
  -4 -23   7       53.59       46.20     16.25 o 
  -3 -23   7      251.44      283.12     29.24 o 
  -2 -23   7       59.54       76.37     16.41 o 
  -1 -23   7      360.65      357.70     34.30 o 
   0 -23   7      220.37      235.62     20.82 o 
   1 -23   7       56.00       54.15     11.67 o 
   2 -23   7       94.84       86.77     15.99 o 
   3 -23   7       12.53       18.96      4.81 o 
   4 -23   7       57.03       58.10     10.91 o 
   5 -23   7       36.70       33.78      7.39 o 
   6 -23   7        4.05        0.65      2.44 o 
  -6 -22   7        3.75        2.08      2.40 o 
  -5 -22   7        9.95        6.54      5.60 o 
  -4 -22   7       32.70       29.35      7.96 o 
  -3 -22   7      128.71      133.43     22.73 o 
  -2 -22   7      286.99      284.81     34.79 o 
  -1 -22   7       20.48       14.40      6.50 o 
   0 -22   7      482.87      405.10     28.03 o 
   1 -22   7      117.15      118.46     17.16 o 
   2 -22   7      118.10       96.67     17.23 o 
   3 -22   7      309.95      330.17     25.33 o 
   4 -22   7      186.89      206.88     19.57 o 
   5 -22   7        6.72        3.19      2.26 o 
   6 -22   7        5.43       18.66      6.72 o 
  -6 -21   7        6.26        0.84      8.88 o 
  -5 -21   7        0.54        1.56      9.15 o 
  -4 -21   7      117.20      131.34     25.49 o 
  -3 -21   7      397.25      478.38     42.84 o 
  -2 -21   7      196.71      190.50     28.68 o 
  -1 -21   7      256.03      283.02     33.76 o 
   0 -21   7      850.71      828.21     42.43 o 
   1 -21   7       68.65       73.20     14.59 o 
   2 -21   7       60.20       42.73     13.56 o 
   3 -21   7      230.07      237.52     21.80 o 
   4 -21   7        4.59        8.53      7.50 o 
   5 -21   7       13.34        3.93      5.06 o 
   6 -21   7       21.94        8.17      6.07 o 
  -7 -20   7       15.98       15.13      7.91 o 
  -6 -20   7       70.66       72.21     28.78 o 
  -5 -20   7       36.24       52.43     14.14 o 
  -4 -20   7       16.46       18.05     10.30 o 
  -3 -20   7      211.68      232.01     28.47 o 
  -2 -20   7      618.43      602.58     48.19 o 
  -1 -20   7      125.99      137.50     25.97 o 
   0 -20   7      232.83      212.55     28.70 o 
   1 -20   7      851.04      875.43     43.27 o 
   2 -20   7      292.60      278.75     25.43 o 
   3 -20   7      500.73      505.42     34.16 o 
   4 -20   7      202.01      207.49     18.77 o 
   5 -20   7        7.91       10.09      6.18 o 
   6 -20   7       15.02       15.74      4.25 o 
   7 -20   7        6.49       20.39      9.54 o 
  -7 -19   7        1.37        1.03      4.96 o 
  -6 -19   7        8.47       32.70     12.83 o 
  -5 -19   7       76.70       97.12     19.90 o 
  -4 -19   7      198.41      158.56     26.19 o 
  -3 -19   7       66.82       97.56     16.93 o 
  -2 -19   7      455.41      408.19     47.64 o 
  -1 -19   7     1865.52     1835.91     83.36 o 
   0 -19   7      662.84      655.66     49.04 o 
   1 -19   7      512.74      504.21     32.15 o 
   2 -19   7      941.85      985.88     48.90 o 
   3 -19   7       48.89       60.08     26.05 o 
   4 -19   7       55.78       46.52     10.82 o 
   5 -19   7       61.85       54.25     13.91 o 
   6 -19   7        3.66        5.81      6.10 o 
   7 -19   7        3.87        8.00      5.89 o 
  -7 -18   7       73.77       77.29     23.49 o 
  -6 -18   7        3.49       -1.03      3.84 o 
  -5 -18   7       52.31       42.17     16.73 o 
  -4 -18   7       20.06       17.42     23.85 o 
  -3 -18   7      284.79      241.26     61.94 o 
  -2 -18   7      151.00      110.64     30.48 o 
  -1 -18   7      544.08      580.08     45.20 o 
   0 -18   7      153.43      103.34     25.40 o 
   1 -18   7     1848.30     2020.61     74.85 o 
   2 -18   7       70.10       73.22     13.43 o 
   3 -18   7      228.08      244.90     20.47 o 
   4 -18   7      261.69      231.27     26.13 o 
   5 -18   7      142.28      142.24     22.66 o 
   6 -18   7       10.96       10.06      3.04 o 
   7 -18   7       99.36       59.49     17.00 o 
  -7 -17   7       28.47       16.93     10.86 o 
  -6 -17   7       14.14        4.69      6.00 o 
  -5 -17   7       65.07       61.27     19.30 o 
  -4 -17   7      416.28      219.12    109.84 o 
  -3 -17   7      102.38      109.49     20.70 o 
  -2 -17   7      491.91      626.37     54.80 o 
  -1 -17   7      368.82      340.28     37.29 o 
   0 -17   7      486.68      554.85     39.12 o 
   1 -17   7      613.95      575.81     39.22 o 
   2 -17   7       43.01       44.83      8.87 o 
   3 -17   7      126.91       93.19     19.79 o 
   4 -17   7       28.50       45.11     12.82 o 
   5 -17   7       61.65       87.24     17.62 o 
   6 -17   7        5.27        2.73      5.59 o 
   7 -17   7       25.19       14.96     13.47 o 
  -7 -16   7       29.66       25.19     13.77 o 
  -6 -16   7       52.43       76.73     21.38 o 
  -5 -16   7       91.43       59.09     19.66 o 
  -4 -16   7       77.25       81.52     36.60 o 
  -3 -16   7       36.25       80.78     17.14 o 
  -2 -16   7      594.59      653.11     52.12 o 
  -1 -16   7      697.00      838.57     56.27 o 
   0 -16   7       46.03       94.14     50.04 o 
   1 -16   7      421.60      393.76     30.82 o 
   2 -16   7      719.35      743.81     35.64 o 
   3 -16   7      124.45      119.05     16.03 o 
   4 -16   7       39.53       30.66     10.27 o 
   5 -16   7       18.00       27.26     10.16 o 
   6 -16   7       63.23       69.97     15.25 o 
   7 -16   7       18.41       10.84      9.50 o 
  -7 -15   7       26.61       42.18     20.32 o 
  -6 -15   7      156.66      167.25     35.66 o 
  -5 -15   7       28.41       17.42     12.48 o 
  -4 -15   7      137.28      194.79     28.55 o 
  -3 -15   7      441.94      433.19     37.26 o 
  -2 -15   7     1145.40     1269.99    108.46 o 
  -1 -15   7       77.39        5.33     60.67 o 
   0 -15   7      175.66      199.10     60.27 o 
   1 -15   7      872.83      858.42    141.48 o 
   2 -15   7      807.63      981.88     43.06 o 
   3 -15   7      310.56      378.93     29.81 o 
   4 -15   7      106.28      111.16     20.74 o 
   5 -15   7      123.81      130.07     21.72 o 
   6 -15   7      114.40      127.92     21.34 o 
   7 -15   7       11.99        2.59     12.12 o 
  -7 -14   7       25.98       46.09     19.75 o 
  -6 -14   7      133.78      114.99     25.87 o 
  -5 -14   7       89.02       48.83     18.18 o 
  -4 -14   7      308.03      353.87     38.72 o 
  -3 -14   7      448.42      439.97     41.79 o 
  -2 -14   7      308.32      305.35     40.39 o 
  -1 -14   7      511.47      350.03     75.51 o 
   0 -14   7      373.54      388.82     91.16 o 
   1 -14   7      186.60       46.54     53.14 o 
   2 -14   7      699.18      658.81     61.11 o 
   3 -14   7     1150.05     1131.97     56.23 o 
   4 -14   7      333.77      372.35     37.36 o 
   5 -14   7       46.69       48.48     12.79 o 
   6 -14   7       69.78      101.89     20.58 o 
   7 -14   7        3.30        9.06      6.78 o 
  -7 -13   7       63.44       63.45     14.49 o 
  -6 -13   7       42.51       33.33     16.47 o 
  -5 -13   7      436.41      454.64     54.51 o 
  -4 -13   7      170.57      231.09     30.85 o 
  -3 -13   7      224.71      299.69     33.54 o 
  -2 -13   7      554.42      552.11    110.36 o 
  -1 -13   7      168.81      171.79     47.71 o 
   0 -13   7     1321.05     1447.50    174.61 o 
   1 -13   7      918.52      890.55    142.15 o 
   2 -13   7      168.04      126.69     60.29 o 
   3 -13   7        2.62       -1.29     16.81 o 
   4 -13   7      142.39      143.89     21.98 o 
   5 -13   7      286.17      293.82     33.24 o 
   6 -13   7       51.43       43.34     12.41 o 
   7 -13   7       49.85       59.20     10.84 o 
  -7 -12   7        0.84       10.39      5.85 o 
  -6 -12   7      223.48      213.83     29.24 o 
  -5 -12   7       78.80       50.25     25.03 o 
  -4 -12   7       25.08       15.43     44.32 o 
  -3 -12   7      728.49      834.68     56.46 o 
  -2 -12   7       61.49       13.18     12.59 o 
  -1 -12   7      955.06      947.18    124.37 o 
   0 -12   7      189.20      179.88     61.28 o 
   1 -12   7     1197.47     1254.55    168.62 o 
   2 -12   7       95.06       12.99     52.04 o 
   3 -12   7      563.07      579.26     42.25 o 
   4 -12   7      190.83      194.29     48.19 o 
   5 -12   7       10.76        8.77      9.78 o 
   6 -12   7      123.14      106.27     18.89 o 
   7 -12   7       15.01        8.22      5.83 o 
  -7 -11   7       17.25        4.44     23.41 o 
  -6 -11   7       29.22       24.85     10.06 o 
  -5 -11   7      102.17      115.19     29.39 o 
  -4 -11   7      172.68      126.82     22.15 o 
  -3 -11   7     1431.38     1670.70     92.74 o 
  -2 -11   7      660.98      747.00    111.92 o 
  -1 -11   7      914.11      882.54    106.64 o 
   0 -11   7      514.49      417.81     87.45 o 
   1 -11   7      109.82       89.04     42.54 o 
   2 -11   7     1077.24     1156.64    183.77 o 
   3 -11   7      977.46      950.37     53.99 o 
   4 -11   7      437.71      335.35     35.27 o 
   5 -11   7      114.98      104.65     17.40 o 
   6 -11   7      177.32      210.75     25.82 o 
   7 -11   7       40.06       33.76      6.51 o 
  -7 -10   7       15.69       17.68      6.55 o 
  -6 -10   7       21.69       33.87     10.30 o 
  -5 -10   7      131.21      143.10     24.71 o 
  -4 -10   7      569.89      540.37     45.54 o 
  -3 -10   7      523.70      540.98     51.75 o 
  -2 -10   7       71.93        7.87     55.88 o 
  -1 -10   7        4.83       41.33     24.92 o 
   0 -10   7       95.33       88.85     34.24 o 
   1 -10   7       92.61      145.26     53.93 o 
   2 -10   7      185.61      140.67     49.42 o 
   3 -10   7      897.58      968.87     61.29 o 
   4 -10   7      794.92      902.34     55.58 o 
   5 -10   7      398.62      387.74     38.02 o 
   6 -10   7       49.56       78.42     15.82 o 
   7 -10   7       27.63       21.08     10.77 o 
  -7  -9   7       51.47       57.60     13.42 o 
  -6  -9   7        0.66        4.36      8.15 o 
  -5  -9   7      284.66      220.28     36.00 o 
  -4  -9   7      477.81      517.06     45.23 o 
  -3  -9   7      750.10      813.27    120.49 o 
  -2  -9   7     1128.97     1159.45    155.53 o 
  -1  -9   7      491.07      482.66     77.96 o 
   0  -9   7       42.63        5.90     16.69 o 
   1  -9   7       22.66       25.47     24.34 o 
   2  -9   7       85.86       27.78     38.39 o 
   3  -9   7     1183.82     1198.32     68.92 o 
   4  -9   7      283.26      290.54     36.10 o 
   5  -9   7      108.09      132.03     19.42 o 
   6  -9   7       67.12      110.14     18.97 o 
   7  -9   7       48.78       51.65     13.86 o 
   8  -9   7       21.64       16.51      6.44 o 
  -7  -8   7       76.52       69.89     15.11 o 
  -6  -8   7       11.10       15.90      7.41 o 
  -5  -8   7      578.95      651.66     46.67 o 
  -4  -8   7       46.17       36.86     15.35 o 
  -3  -8   7      387.55      470.40     86.14 o 
  -2  -8   7     1648.87     1693.53    160.44 o 
  -1  -8   7       45.02       73.42     25.54 o 
   0  -8   7      574.79      625.77     81.99 o 
   1  -8   7        3.65       -3.89     30.21 o 
   2  -8   7     1675.74     1695.89    176.36 o 
   3  -8   7      586.89      509.52    129.28 o 
   4  -8   7      268.97      273.48     33.67 o 
   5  -8   7      626.15      691.45     49.37 o 
   6  -8   7       16.90       34.44     13.39 o 
   7  -8   7       17.94       11.62      7.23 o 
   8  -8   7       25.78        4.84      3.94 o 
  -7  -7   7       71.91       90.46     16.56 o 
  -6  -7   7        0.97       10.12     14.90 o 
  -5  -7   7       23.16       29.68     10.69 o 
  -4  -7   7      726.35      781.93     39.46 o 
  -3  -7   7      208.83      121.80     45.52 o 
  -2  -7   7      576.62      604.26     93.93 o 
  -1  -7   7     2287.69     2422.93    186.95 o 
   0  -7   7     2221.63     2082.45    168.00 o 
   1  -7   7      305.50      227.74     63.34 o 
   2  -7   7      412.45      334.79     80.23 o 
   3  -7   7      269.48      194.51     71.49 o 
   4  -7   7      128.34      167.16     20.20 o 
   5  -7   7       82.54      124.88     20.27 o 
   6  -7   7       10.26       12.16      7.35 o 
   7  -7   7       58.21       73.46     14.50 o 
   8  -7   7       60.99       26.56      8.60 o 
  -7  -6   7        0.15       12.58      6.90 o 
  -6  -6   7       94.81       96.47     20.53 o 
  -5  -6   7       29.81       60.23     28.19 o 
  -4  -6   7       80.46       66.12     14.41 o 
  -3  -6   7      146.36      146.05     46.65 o 
  -2  -6   7      310.72      431.76     69.79 o 
  -1  -6   7      151.59      136.47     40.79 o 
   0  -6   7      257.39      221.62     45.77 o 
   1  -6   7     2483.99     2451.93    237.35 o 
   2  -6   7     1050.39     1261.25    147.78 o 
   3  -6   7      187.78      138.57    102.75 o 
   4  -6   7      479.61      522.28     36.01 o 
   5  -6   7       75.50      100.16     17.09 o 
   6  -6   7       10.24        8.83      8.63 o 
   7  -6   7       25.81       38.83     10.63 o 
   8  -6   7        9.04       11.88      5.62 o 
  -7  -5   7      145.63      140.02     27.79 o 
  -6  -5   7        6.50        4.37     10.43 o 
  -5  -5   7      164.60      171.66     23.79 o 
  -4  -5   7      234.02      248.29     21.13 o 
  -3  -5   7       76.36       71.62     31.64 o 
  -2  -5   7      414.71      380.06     65.07 o 
  -1  -5   7        5.02        6.53     14.85 o 
   0  -5   7     1137.28     1190.96    112.37 o 
   1  -5   7      494.60      474.38     86.93 o 
   2  -5   7     1345.94     1249.14    143.38 o 
   3  -5   7       71.52      173.19     51.87 o 
   4  -5   7      244.36      332.06     31.48 o 
   5  -5   7      171.47      204.36     28.59 o 
   6  -5   7       38.29       30.36     11.49 o 
   7  -5   7      256.21      304.64     28.78 o 
   8  -5   7       34.74       32.32      9.46 o 
  -8  -4   7        3.86       -3.09      9.26 o 
  -7  -4   7       99.14      126.56     27.06 o 
  -6  -4   7       42.34       38.41     10.96 o 
  -5  -4   7       96.64      115.90     31.57 o 
  -4  -4   7      113.83       78.07     17.97 o 
  -3  -4   7      357.38      312.05     66.79 o 
  -2  -4   7     2589.71     2638.78    174.75 o 
  -1  -4   7      463.38      422.88     65.50 o 
   0  -4   7      156.48       97.89     37.85 o 
   1  -4   7     1633.76     1864.42    176.20 o 
   2  -4   7     1920.54     1962.76    211.92 o 
   3  -4   7      353.64      243.40     68.25 o 
   4  -4   7      104.07       93.35     35.00 o 
   5  -4   7      194.18      187.92     28.43 o 
   6  -4   7      174.83      223.52     27.43 o 
   7  -4   7       40.86       54.47     12.00 o 
   8  -4   7       37.28       28.74     14.95 o 
  -8  -3   7        9.44       30.97     17.37 o 
  -7  -3   7        4.53       10.25      6.60 o 
  -6  -3   7      231.37      247.07     32.24 o 
  -5  -3   7       28.53       29.53     62.95 o 
  -4  -3   7      302.07      379.73     32.80 o 
  -3  -3   7      446.86      373.11     63.08 o 
  -2  -3   7      909.61      679.44     96.26 o 
  -1  -3   7      410.72      410.22     63.51 o 
   0  -3   7      681.68      676.10     93.24 o 
   1  -3   7      807.09      696.36    105.30 o 
   2  -3   7       50.65      -79.82     79.82 o 
   3  -3   7      296.03      316.60     73.17 o 
   4  -3   7      170.15      131.72     35.09 o 
   5  -3   7      114.37      123.40     21.13 o 
   6  -3   7       52.26       67.47     15.96 o 
   7  -3   7        8.44       12.89      7.89 o 
   8  -3   7        5.13       -2.41      2.69 o 
  -8  -2   7        9.00       19.93     13.73 o 
  -7  -2   7       25.01       27.97     11.63 o 
  -6  -2   7      241.69      248.36     32.90 o 
  -5  -2   7      433.44      448.65     41.67 o 
  -4  -2   7      652.92      672.76     42.02 o 
  -3  -2   7      103.02       51.56     22.33 o 
  -2  -2   7      241.89       81.34     43.45 o 
  -1  -2   7      587.99      541.54     73.22 o 
   0  -2   7      759.75      892.81    106.04 o 
   1  -2   7     1509.15     1489.18    151.15 o 
   2  -2   7     1324.71     1213.28    145.32 o 
   3  -2   7      749.04      647.34    105.59 o 
   4  -2   7      418.57      405.37     49.89 o 
   5  -2   7      495.39      481.79     42.19 o 
   6  -2   7       52.66       49.58     13.14 o 
   7  -2   7       57.75       38.03     10.75 o 
   8  -2   7       19.73       27.52      7.58 o 
  -8  -1   7       27.32       29.37     16.76 o 
  -7  -1   7       59.66       68.54     19.12 o 
  -6  -1   7        2.91       11.94      8.56 o 
  -5  -1   7      502.05      528.52     45.22 o 
  -4  -1   7       43.68       28.93     11.34 o 
  -3  -1   7      208.09       51.77     31.72 o 
  -2  -1   7      509.59      309.98     54.95 o 
  -1  -1   7     4025.64     4110.48    205.15 o 
   0  -1   7       98.25      170.76     39.61 o 
   1  -1   7     1239.26     1329.29    146.02 o 
   2  -1   7      233.67      193.18     56.45 o 
   3  -1   7      366.17      354.93     78.97 o 
   4  -1   7       76.20       81.74     14.40 o 
   5  -1   7      537.28      608.52     46.24 o 
   6  -1   7      216.02      240.01     28.88 o 
   7  -1   7       27.48       15.95      9.80 o 
   8  -1   7       12.72       16.72      6.15 o 
  -8   0   7       13.44       22.65     12.49 o 
  -7   0   7        4.09        4.14     13.82 o 
  -6   0   7       75.04       94.56     20.24 o 
  -5   0   7      458.75      444.10     40.90 o 
  -4   0   7       65.78       10.41     16.83 o 
  -3   0   7     1582.58     1479.23    135.33 o 
  -2   0   7       33.55       24.36     18.92 o 
  -1   0   7      781.82      728.40     92.39 o 
   0   0   7      165.23      161.20     38.34 o 
   1   0   7       16.12       13.33     19.02 o 
   2   0   7       40.03       64.44     58.73 o 
   3   0   7     1404.47     1402.63    157.97 o 
   4   0   7       44.73       37.75     10.49 o 
   5   0   7      737.29      703.40     43.47 o 
   6   0   7       26.15       14.40     10.26 o 
   7   0   7       29.47       52.15     13.32 o 
   8   0   7       22.06       25.71      7.07 o 
  -8   1   7       30.22       11.75     10.57 o 
  -7   1   7       54.61       60.70     17.97 o 
  -6   1   7        7.18        0.50      8.23 o 
  -5   1   7      540.11      584.83     46.92 o 
  -4   1   7       38.61       41.96      8.78 o 
  -3   1   7      254.71       52.05     56.95 o 
  -2   1   7      513.90      297.77     60.57 o 
  -1   1   7     4004.14     4128.42    206.03 o 
   0   1   7      118.72      163.46     37.12 o 
   1   1   7     1438.58     1459.32    154.69 o 
   2   1   7      227.92      282.35     69.30 o 
   3   1   7      351.39      238.98     61.47 o 
   4   1   7       73.64       99.77     14.78 o 
   5   1   7      497.53      585.37     39.69 o 
   6   1   7      212.92      234.43     28.30 o 
   7   1   7       33.48       49.38     12.96 o 
   8   1   7       14.56        5.39      8.51 o 
  -8   2   7        6.47        6.28      9.60 o 
  -7   2   7       23.97       15.89     13.49 o 
  -6   2   7      263.56      307.57     37.67 o 
  -5   2   7      491.75      512.65     45.48 o 
  -4   2   7      684.79      678.43     39.54 o 
  -3   2   7      132.66      100.62     43.36 o 
  -2   2   7      205.01      170.17     62.91 o 
  -1   2   7      477.20      450.43     67.18 o 
   0   2   7      795.91      984.89     88.59 o 
   1   2   7     1587.73     1641.69    162.79 o 
   2   2   7     1440.05     1190.70    205.34 o 
   3   2   7      705.95      598.14    102.39 o 
   4   2   7      419.97      476.79     33.39 o 
   5   2   7      468.08      493.68     36.32 o 
   6   2   7       56.15       43.02     11.26 o 
   7   2   7       59.46       50.39     12.89 o 
   8   2   7       21.67       29.59     11.36 o 
  -8   3   7        8.23       19.13     15.06 o 
  -7   3   7        1.50        3.76      8.91 o 
  -6   3   7      250.77      292.88     35.95 o 
  -5   3   7       21.53       28.51     21.34 o 
  -4   3   7      291.49      348.88     28.69 o 
  -3   3   7      510.32      427.38     89.65 o 
  -2   3   7      834.92      746.53    134.87 o 
  -1   3   7      412.84      432.85     71.73 o 
   0   3   7      660.68      637.26     71.45 o 
   1   3   7      738.31      759.52    111.31 o 
   2   3   7       77.92        4.02     18.51 o 
   3   3   7      269.06      194.68     55.23 o 
   4   3   7      165.03      149.75     18.29 o 
   5   3   7      119.58      114.77     19.98 o 
   6   3   7       54.91       57.62     12.76 o 
   7   3   7       11.22        0.83      3.41 o 
   8   3   7        4.45       22.17     11.27 o 
  -8   4   7        4.14       28.57     17.15 o 
  -7   4   7      102.45      111.96     35.65 o 
  -6   4   7       37.50       51.86     15.90 o 
  -5   4   7      108.94      140.82     35.96 o 
  -4   4   7      112.43       87.67     16.27 o 
  -3   4   7      356.22      550.50    101.10 o 
  -2   4   7     2622.29     2808.55    215.30 o 
  -1   4   7      405.43      371.18     41.81 o 
   0   4   7      153.28      139.83     30.97 o 
   1   4   7     1669.62     1837.22    173.63 o 
   2   4   7     1915.42     1757.58    207.66 o 
   3   4   7      341.11      458.63     99.69 o 
   4   4   7      122.67      144.40     22.07 o 
   5   4   7      177.52      173.27     24.10 o 
   6   4   7      162.69      210.05     30.45 o 
   7   4   7       47.95       68.87     21.01 o 
   8   4   7       48.32       58.41     13.94 o 
  -8   5   7       30.59       49.73     20.18 o 
  -7   5   7      155.75      204.57     51.77 o 
  -6   5   7        7.25        6.12      5.51 o 
  -5   5   7      187.21      186.47     31.19 o 
  -4   5   7      194.51      193.88     25.08 o 
  -3   5   7       90.97       50.97     34.93 o 
  -2   5   7      414.02      416.82     47.37 o 
  -1   5   7       19.87        9.76     19.40 o 
   0   5   7     1117.01     1178.90    109.90 o 
   1   5   7      479.63      518.36     92.37 o 
   2   5   7     1361.70     1147.35    166.28 o 
   3   5   7      103.42       39.42     47.03 o 
   4   5   7      233.81      268.71     27.42 o 
   5   5   7      148.77      158.59     26.90 o 
   6   5   7       48.02       52.62     13.91 o 
   7   5   7      248.35      275.44     39.95 o 
   8   5   7       35.39       28.65     11.34 o 
  -8   6   7       26.91       16.03     10.65 o 
  -7   6   7        0.81       -6.03     17.20 o 
  -6   6   7       85.61       89.27     38.60 o 
  -5   6   7       43.93       63.60     17.65 o 
  -4   6   7       76.31       61.86     14.36 o 
  -3   6   7      157.00      245.41     81.50 o 
  -2   6   7      395.95      532.06     54.93 o 
  -1   6   7      165.09      225.05     36.13 o 
   0   6   7      273.62      226.06     60.54 o 
   1   6   7     2548.64     2291.99    198.90 o 
   2   6   7      959.78     1222.21    176.49 o 
   3   6   7      189.75       90.38     47.92 o 
   4   6   7      533.27      557.63     40.11 o 
   5   6   7       58.13       62.64     13.86 o 
   6   6   7       10.24       13.68      8.63 o 
   7   6   7       28.77       39.09     14.19 o 
   8   6   7        7.63        7.76      9.48 o 
  -8   7   7        4.33        0.25      8.18 o 
  -7   7   7       66.85       69.81     25.88 o 
  -6   7   7        1.03       10.61     16.24 o 
  -5   7   7       27.80       31.96     18.80 o 
  -4   7   7      703.18      710.15     47.00 o 
  -3   7   7      218.91      122.50     49.51 o 
  -2   7   7      603.76      680.56     63.87 o 
  -1   7   7     2224.53     2350.30    121.61 o 
   0   7   7     2265.72     2051.23    187.66 o 
   1   7   7      344.39      343.47     76.45 o 
   2   7   7      467.43      472.31    107.17 o 
   3   7   7      248.10      131.01     74.04 o 
   4   7   7      116.89      143.67     18.90 o 
   5   7   7       97.74      133.91     20.33 o 
   6   7   7       15.97       20.85      9.21 o 
   7   7   7       57.44       58.23     13.27 o 
   8   7   7       60.95       70.60     11.87 o 
  -8   8   7       16.38       15.01     12.28 o 
  -7   8   7       75.83       60.98     26.17 o 
  -6   8   7       10.27        9.41      1.74 o 
  -5   8   7      630.61      694.87     66.68 o 
  -4   8   7       50.48       35.40     10.24 o 
  -3   8   7      424.44      518.19     66.78 o 
  -2   8   7     1593.02     1680.07    103.49 o 
  -1   8   7       67.37       68.98     31.12 o 
   0   8   7      543.09      585.36     58.78 o 
   1   8   7        8.12       20.76     30.07 o 
   2   8   7     1733.37     1601.99    256.60 o 
   3   8   7      577.16      706.48    172.36 o 
   4   8   7      226.80      207.90     25.17 o 
   5   8   7      611.63      648.29     54.60 o 
   6   8   7       22.89       17.09      8.53 o 
   7   8   7       15.69       33.08      9.22 o 
   8   8   7       23.23       33.79     10.02 o 
  -8   9   7       23.75       21.56     10.24 o 
  -7   9   7       43.50       29.70     14.04 o 
  -6   9   7        0.97       -4.55    104.66 o 
  -5   9   7      296.27      275.67     57.72 o 
  -4   9   7      497.33      513.97     47.52 o 
  -3   9   7      839.51      943.60     92.50 o 
  -2   9   7     1166.74     1194.22     88.23 o 
  -1   9   7      457.55      407.08     51.62 o 
   0   9   7       54.55       87.20     23.27 o 
   1   9   7       40.14       11.53     39.30 o 
   2   9   7       61.53      120.44     67.62 o 
   3   9   7     1125.61     1167.59     69.29 o 
   4   9   7      305.61      306.79     50.54 o 
   5   9   7      105.39      141.02     25.72 o 
   6   9   7       69.96       99.95     21.32 o 
   7   9   7       58.35       64.04     12.69 o 
  -8  10   7       55.22       87.02     20.54 o 
  -7  10   7       11.57       12.68     12.25 o 
  -6  10   7       17.27       24.32     15.11 o 
  -5  10   7      101.65       25.94     38.47 o 
  -4  10   7      566.72      581.65     44.81 o 
  -3  10   7      447.49      457.17     44.26 o 
  -2  10   7       61.61       82.18     22.99 o 
  -1  10   7        1.55       -5.95     22.20 o 
   0  10   7      110.77       87.86     24.11 o 
   1  10   7       81.86      121.25     36.99 o 
   2  10   7      137.08      150.25     65.54 o 
   3  10   7     1068.16     1187.79     60.95 o 
   4  10   7      807.17      843.75     59.39 o 
   5  10   7      411.29      408.17     44.18 o 
   6  10   7       46.82       51.33     12.42 o 
   7  10   7       24.69       16.89      9.32 o 
  -7  11   7       13.83        1.48      9.23 o 
  -6  11   7       35.55       30.80     23.04 o 
  -5  11   7       97.17       62.10     50.62 o 
  -4  11   7      145.69       93.04     35.72 o 
  -3  11   7     1311.97     1548.45     70.47 o 
  -2  11   7      667.42      656.77     76.91 o 
  -1  11   7     1002.51      948.97     78.13 o 
   0  11   7      522.75      473.51     55.46 o 
   1  11   7       92.43       16.15     20.45 o 
   2  11   7     1108.87      914.79    193.15 o 
   3  11   7      989.11      976.75     70.47 o 
   4  11   7      459.42      455.29     38.81 o 
   5  11   7      116.63      119.90     20.75 o 
   6  11   7      189.55      194.21     24.31 o 
   7  11   7       45.41       52.85     12.21 o 
  -7  12   7        2.21       -4.53     12.33 o 
  -6  12   7      214.49      143.00     45.08 o 
  -5  12   7       67.26       61.06     27.42 o 
  -4  12   7       32.56       43.44     16.96 o 
  -3  12   7      683.65      706.19     55.83 o 
  -2  12   7       44.89       12.77     16.01 o 
  -1  12   7     1007.14      907.12     88.98 o 
   0  12   7      155.98      106.81     34.27 o 
   1  12   7     1197.70     1184.21    136.95 o 
   2  12   7      117.03      132.53     61.77 o 
   3  12   7      562.52      604.14     44.53 o 
   4  12   7      210.65      221.92     28.53 o 
   5  12   7       16.48       15.95      8.17 o 
   6  12   7      105.78       82.90     15.19 o 
   7  12   7       17.03       13.49      6.44 o 
  -7  13   7       63.23       48.80     19.96 o 
  -6  13   7       45.57       34.38     17.33 o 
  -5  13   7      431.78      411.05     42.52 o 
  -4  13   7      149.18      132.76     31.34 o 
  -3  13   7      266.55      311.14     32.14 o 
  -2  13   7      501.73      490.92     68.51 o 
  -1  13   7      181.93      222.43     42.15 o 
   0  13   7     1272.01     1324.70    101.40 o 
   1  13   7      995.07     1043.51    148.47 o 
   2  13   7      174.53      183.63     92.24 o 
   3  13   7        4.89        2.74      3.95 o 
   4  13   7      150.47      144.37     27.77 o 
   5  13   7      274.07      274.94     31.98 o 
   6  13   7       45.47       53.04     12.00 o 
   7  13   7       49.99       65.97     11.70 o
[truncated: 239,753 more chars]
